# Supplementary material for: Organizational barriers in HPV vaccination uptake: A cross-sectional study among health sciences students
Source: PLoS One. 2025 Jun 24;20(6):e0326694. doi: 10.1371/journal.pone.0326694 (PMC12186899; doi:10.1371/journal.pone.0326694)
Supplement: S2 File — (XLSX) [file pone.0326694.s003.xlsx]

## Sheet: Risposte del modulo 1
Età	Sesso	Cittadinanza	Provincia di residenza	Sei fumatore?	Anno	Corso di Laurea	Hai mai fatto una visita ginecologica?	Hai mai fatto un pap-test?	Hai mai fatto una visita urologica?	Hai effettuato la vaccinazione anti-HPV:	A che età? (in anni)	Hai ricevuto un invito a ricevere gratuitamente la vaccinazione anti-HPV?	Hai effettuato la vaccinazione anti-HPV a pagamento o gratuitamente?	Quali suggerimenti ti ha dato il Medico/Pediatra di famiglia (o altri sanitari consultati) in merito a questa vaccinazione a te o alla tua famiglia?	Da chi/dove tu o la tua famiglia avete ottenuto informazioni su HPV/vaccinazione anti-HPV? (è possibile più di una risposta)	Se non sei stato vaccinato presso la tua ASL, specificane il motivo:	Quanto sei d’accordo con le seguenti affermazioni da 1 a 5 ? [La vaccinazione contro l’HPV non è obbligatoria, quindi non è importante]	Quanto sei d’accordo con le seguenti affermazioni da 1 a 5 ? [Non ho fiducia nelle vaccinazioni in generale]	Quanto sei d’accordo con le seguenti affermazioni da 1 a 5 ? [Ritengo che l’infezione da HPV non sia grave]	Quanto sei d’accordo con le seguenti affermazioni da 1 a 5 ? [Ritengo che questa vaccinazione non sia utile]	Quanto sei d’accordo con le seguenti affermazioni da 1 a 5 ? [Ho paura degli effetti collaterali di questa vaccinazione]	Quanto sei d’accordo con le seguenti affermazioni da 1 a 5 ? [Non ho sentito parlare molto di questa vaccinazione e perciò penso che non sia importante]	Quanto sei d’accordo con le seguenti affermazioni da 1 a 5 ? [La vaccinazione non è importante nei maschi perché non sono a rischio]	Quanto sei d’accordo con le seguenti affermazioni da 1 a 5 ? [Le informazioni ricevute sulla vaccinazione HPV sono discordanti]	Quanto sei d’accordo con le seguenti affermazioni da 1 a 5 ? [I medici sconsigliano questa vaccinazione]	Quanto sei d’accordo con le seguenti affermazioni da 1 a 5 ? [Familiari/amici sconsigliano questa vaccinazione]	Quanto sei d’accordo con le seguenti affermazioni da 1 a 5 ? [Chi è giovane e non sessualmente attivo non ha bisogno del vaccino]	Quanto sei d’accordo con le seguenti affermazioni da 1 a 5 ? [Non mi vaccino per motivi religiosi]	Quanto sei d’accordo con le seguenti affermazioni da 1 a 5 ? [Non mi vaccinerei a pagamento]	Quanto sei d’accordo con le seguenti affermazioni da 1 a 5 ? [Mi avvalgo di una medicina alternativa che non prevede le vaccinazioni]	Quanto sei d’accordo con le seguenti affermazioni da 1 a 5 ? [È difficile rispettare gli appuntamenti presi al centro vaccinale]	Quanto sei d’accordo con le seguenti affermazioni da 1 a 5 ? [Non è agevole raggiungere il servizio vaccinale]	Quanto sei d’accordo con le seguenti affermazioni da 1 a 5 ? [È complicato prenotare un appuntamento per la vaccinazione]	Indicare vero o falso in riferimento alle seguenti affermazioni [L’infezione da HPV è rara.]	Indicare vero o falso in riferimento alle seguenti affermazioni [L’infezione da HPV si trasmette attraverso i rapporti sessuali.]	Indicare vero o falso in riferimento alle seguenti affermazioni [L’infezione da HPV può causare il tumore del collo dell’utero.]	Indicare vero o falso in riferimento alle seguenti affermazioni [I condilomi genitali sono causati dall’HPV.]	Indicare vero o falso in riferimento alle seguenti affermazioni [L’HPV causa il cancro del pene.]	Indicare vero o falso in riferimento alle seguenti affermazioni [L’HPV causa infertilità.]	Indicare vero o falso in riferimento alle seguenti affermazioni [Soltanto le donne possono essere infettate dall’HPV.]	Indicare vero o falso in riferimento alle seguenti affermazioni [La maggior parte delle infezioni HPV regredisce spontaneamente.]	Indicare vero o falso in riferimento alle seguenti affermazioni [Una persona potrebbe essere infettata con l’HPV e non accorgersene.]	Indicare vero o falso in riferimento alle seguenti affermazioni [Il rapporto sessuale orale non è a rischio di infezione da HPV.]	Indicare vero o falso in riferimento alle seguenti affermazioni [In alcuni casi l’infezione da HPV può durare anche molti anni.]	Indicare vero o falso in riferimento alle seguenti affermazioni [La vaccinazione anti-HPV funziona bene se somministrata prima dell’inizio dell’attività sessuale.]	Indicare vero o falso in riferimento alle seguenti affermazioni [La vaccinazione anti-HPV protegge da tutti i tipi di HPV in grado di causare il tumore del collo dell’utero.]	Indicare vero o falso in riferimento alle seguenti affermazioni [Il preservativo protegge da malattie sessualmente trasmissibili.]	Indicare vero o falso in riferimento alle seguenti affermazioni [Un alto numero di partner sessuali aumenta il rischio di infezione da HPV.]	Indicare vero o falso in riferimento alle seguenti affermazioni [L’inizio di attività sessuali in giovane età aumenta il rischio di infezione da HPV.]
21	Femmina	Italiana	Caserta	No	Terzo	Scienze Infermieristiche	Sì, regolarmente	No		Si, presso la mia Asl	<15	Si, una lettera	Ho effettuato la vaccinazione anti-HPV gratuitamente	Ha/Hanno consigliato la vaccinazione	Pediatra/medico di famiglia, Televisione/Radio, Operatori dei consultori, Ginecologo, Familiari/Amici, Scuola, Internet		Disaccordo Totale	Disaccordo Totale	Disaccordo Totale	Disaccordo Totale	Disaccordo Totale	Disaccordo Totale	Disaccordo Totale	Disaccordo Totale	In parte d'accordo	In parte d'accordo	Disaccordo Totale	Disaccordo Totale	Disaccordo Totale	Disaccordo Totale	Disaccordo Totale	Disaccordo Totale	Disaccordo Totale	Falso	Vero	Vero	Vero	Vero	Vero	Falso	Vero	Vero	Falso	Vero	Vero	Falso	Vero	Vero	Vero
21	Femmina	Italiana	Napoli	Sì	Terzo	Scienze Infermieristiche	Sì, regolarmente	Sì, regolarmente		Si, presso la mia Asl	<15	Si, una lettera	Ho effettuato la vaccinazione anti-HPV gratuitamente	Non abbiamo affrontato l’argomento	Televisione/Radio		Disaccordo Totale	Disaccordo Totale	Disaccordo Totale	Disaccordo Totale	Disaccordo Totale	Disaccordo Totale	Disaccordo Totale	In parte in disaccordo	In parte in disaccordo	In parte in disaccordo	Disaccordo Totale	Disaccordo Totale	Disaccordo Totale	Disaccordo Totale	In parte in disaccordo	In parte in disaccordo	In parte in disaccordo	Falso	Vero	Vero	Vero	Falso	Vero	Falso	Falso	Vero	Falso	Vero	Falso	Vero	Vero	Vero	Vero
20	Femmina	Italiana	Salerno	Sì	Secondo	Scienze Infermieristiche	Sì, regolarmente	No		No	<15	Si, una lettera	Non ho effettuato la vaccinazione	Non abbiamo affrontato l’argomento	Scuola	non lo ritenevo opportuno	Indifferente	Disaccordo Totale	Disaccordo Totale	Disaccordo Totale	In parte d'accordo	Indifferente	Indifferente	In parte d'accordo	In parte in disaccordo	In parte d'accordo	Disaccordo Totale	Disaccordo Totale	In parte d'accordo	Disaccordo Totale	Disaccordo Totale	Disaccordo Totale	In parte d'accordo	Falso	Vero	Vero	Falso	Falso	Vero	Falso	Falso	Vero	Falso	Vero	Falso	Falso	Vero	Falso	Falso
32	Femmina	Italiana	Napoli	No	Terzo	Scienze Infermieristiche	Sì, regolarmente	Sì, regolarmente		No	Non l'ho effettuata	No	Non ho effettuato la vaccinazione	Non abbiamo affrontato l’argomento	Televisione/Radio, Ginecologo, Internet	Non mi è mai stato proposto in quanto quando ero piccola io non vi era L obbligatorietà	Disaccordo Totale	Disaccordo Totale	Disaccordo Totale	In parte in disaccordo	In parte d'accordo	Disaccordo Totale	Disaccordo Totale	In parte in disaccordo	Disaccordo Totale	Disaccordo Totale	Disaccordo Totale	Disaccordo Totale	In parte in disaccordo	In parte in disaccordo	Indifferente	Indifferente	D'accordo	Falso	Vero	Vero	Vero	Vero	Vero	Falso	Falso	Vero	Falso	Vero	Falso	Falso	Vero	Vero	Vero
22	Femmina	Italiana	Napoli	Sì	Terzo	Scienze Infermieristiche	No	No		Si, presso la mia Asl	<15	Si, una lettera	Ho effettuato la vaccinazione anti-HPV gratuitamente	Non abbiamo affrontato l’argomento	Operatori del servizio vaccinale della ASL		In parte in disaccordo	Disaccordo Totale	Disaccordo Totale	Disaccordo Totale	In parte in disaccordo	Disaccordo Totale	Disaccordo Totale	Indifferente	Disaccordo Totale	Disaccordo Totale	Disaccordo Totale	Disaccordo Totale	In parte in disaccordo	Indifferente	Indifferente	In parte in disaccordo	In parte in disaccordo	Falso	Vero	Vero	Vero	Vero	Vero	Falso	Falso	Vero	Falso	Vero	Vero	Falso	Vero	Vero	Vero
21	Femmina	Italiana	Napoli	No	Secondo	Scienze Infermieristiche	Sì, regolarmente	Sì, regolarmente		Si, presso la mia Asl	<15	No	Ho effettuato la vaccinazione anti-HPV gratuitamente	Non abbiamo affrontato l’argomento	Manifesti pubblicitari/volantini/giornali		Disaccordo Totale	Disaccordo Totale	Disaccordo Totale	Disaccordo Totale	Disaccordo Totale	Disaccordo Totale	Disaccordo Totale	Disaccordo Totale	Disaccordo Totale	Disaccordo Totale	Disaccordo Totale	Disaccordo Totale	Disaccordo Totale	Disaccordo Totale	Disaccordo Totale	Disaccordo Totale	Disaccordo Totale	Falso	Vero	Vero	Vero	Falso	Vero	Falso	Falso	Vero	Falso	Vero	Vero	Falso	Vero	Vero	Vero
22	Maschio	Italiana	Napoli	Sì	Terzo	Scienze Infermieristiche			No	No	Non l'ho effettuata	No	Non ho effettuato la vaccinazione	Non abbiamo affrontato l’argomento	Pediatra/medico di famiglia, Televisione/Radio, Scuola, Internet, Manifesti pubblicitari/volantini/giornali		Disaccordo Totale	Disaccordo Totale	In parte in disaccordo	In parte in disaccordo	Indifferente	Indifferente	In parte in disaccordo	In parte d'accordo	Indifferente	Indifferente	In parte in disaccordo	Disaccordo Totale	In parte in disaccordo	Disaccordo Totale	Indifferente	Indifferente	In parte in disaccordo	Falso	Vero	Vero	Vero	Vero	Falso	Falso	Vero	Vero	Falso	Vero	Falso	Falso	Vero	Vero	Falso
20	Maschio	italiana	napoli	No	Secondo	Scienze Infermieristiche			No	No	Non l'ho effettuata	Non so	Non ho effettuato la vaccinazione	Non abbiamo affrontato l’argomento	Televisione/Radio, Operatori del servizio vaccinale della ASL, Scuola, Internet, Manifesti pubblicitari/volantini/giornali	non mi è stato proposto però mia sorella (femmina) le è stato somministrato a 14 anni	In parte in disaccordo	Disaccordo Totale	D'accordo	In parte d'accordo	Indifferente	Disaccordo Totale	In parte in disaccordo	Indifferente	In parte in disaccordo	Disaccordo Totale	Indifferente	Disaccordo Totale	In parte in disaccordo	Disaccordo Totale	Disaccordo Totale	Disaccordo Totale	In parte in disaccordo	Vero	Vero	Vero	Vero	Falso	Vero	Falso	Falso	Vero	Falso	Vero	Vero	Vero	Vero	Vero	Vero
22	Femmina	Italiana	Salerno	No	Secondo	Scienze Infermieristiche	Sì, raramente	No		No	Non l'ho effettuata	No	Non ho effettuato la vaccinazione	Ha/Hanno sconsigliato la vaccinazione	Pediatra/medico di famiglia, Familiari/Amici, Internet		In parte in disaccordo	Disaccordo Totale	Disaccordo Totale	Disaccordo Totale	Disaccordo Totale	Disaccordo Totale	Disaccordo Totale	In parte d'accordo	In parte d'accordo	In parte d'accordo	Disaccordo Totale	Disaccordo Totale	In parte d'accordo	Disaccordo Totale	Disaccordo Totale	Disaccordo Totale	Disaccordo Totale	Falso	Vero	Vero	Vero	Vero	Vero	Falso	Falso	Vero	Vero	Vero	Falso	Falso	Vero	Vero	Vero
23	Femmina	Italiana	Napoli	Sì	Terzo	Scienze Infermieristiche	Sì, raramente	Sì, raramente		Si, presso la mia Asl	<15	Non so	Ho effettuato la vaccinazione anti-HPV gratuitamente	Ha/Hanno consigliato la vaccinazione	Pediatra/medico di famiglia		Disaccordo Totale	In parte in disaccordo	Disaccordo Totale	Disaccordo Totale	Indifferente	Disaccordo Totale	Disaccordo Totale	Indifferente	Disaccordo Totale	In parte in disaccordo	Disaccordo Totale	Disaccordo Totale	In parte d'accordo	In parte in disaccordo	In parte d'accordo	Indifferente	D'accordo	Falso	Vero	Vero	Vero	Falso	Falso	Falso	Vero	Vero	Falso	Vero	Vero	Vero	Vero	Vero	Vero
22	Femmina	Italiana	Napoli	No	Terzo	Scienze Infermieristiche	Sì, regolarmente	No		Si, presso la mia Asl	<15	No	Ho effettuato la vaccinazione anti-HPV gratuitamente	Ha/Hanno consigliato la vaccinazione	Internet		Disaccordo Totale	Disaccordo Totale	Disaccordo Totale	Disaccordo Totale	D'accordo	Disaccordo Totale	Disaccordo Totale	In parte in disaccordo	Disaccordo Totale	D'accordo	Disaccordo Totale	Disaccordo Totale	In parte in disaccordo	Disaccordo Totale	In parte d'accordo	D'accordo	In parte d'accordo	Falso	Vero	Vero	Vero	Vero	Vero	Falso	Vero	Vero	Falso	Vero	Vero	Falso	Vero	Vero	Vero
26	Femmina	italiana	salerno	Ex fumatore	Primo	Scienze Infermieristiche	Sì, raramente	No		No	Non l'ho effettuata	Si, più di una telefonata	Non ho effettuato la vaccinazione	Ha/Hanno consigliato la vaccinazione	Pediatra/medico di famiglia, Ginecologo, Familiari/Amici		Disaccordo Totale	Disaccordo Totale	Disaccordo Totale	Disaccordo Totale	Disaccordo Totale	Disaccordo Totale	Disaccordo Totale	Disaccordo Totale	Disaccordo Totale	Disaccordo Totale	In parte d'accordo	Disaccordo Totale	Disaccordo Totale	Disaccordo Totale	In parte in disaccordo	Disaccordo Totale	Disaccordo Totale	Falso	Vero	Vero	Vero	Vero	Vero	Falso	Falso	Vero	Falso	Vero	Vero	Falso	Vero	Vero	Vero
21	Femmina	Italia	Napoli	No	Secondo	Scienze Infermieristiche	No	No		No	Non l'ho effettuata	No	Non ho effettuato la vaccinazione	Non abbiamo affrontato l’argomento	Internet		Disaccordo Totale	Disaccordo Totale	Disaccordo Totale	Disaccordo Totale	In parte in disaccordo	Disaccordo Totale	Disaccordo Totale	In parte in disaccordo	In parte in disaccordo	Disaccordo Totale	Disaccordo Totale	Disaccordo Totale	Disaccordo Totale	Disaccordo Totale	D'accordo	D'accordo	D'accordo	Falso	Vero	Vero	Vero	Vero	Vero	Falso	Vero	Vero	Falso	Vero	Vero	Falso	Vero	Vero	Vero
19	Femmina	Italiana	Caserta	No	Primo	Scienze Infermieristiche	No	No		Si, presso la mia Asl	<15	Non so	Ho effettuato la vaccinazione anti-HPV gratuitamente	Ha/Hanno consigliato la vaccinazione	Pediatra/medico di famiglia		In parte in disaccordo	Disaccordo Totale	Disaccordo Totale	Disaccordo Totale	In parte in disaccordo	Disaccordo Totale	In parte in disaccordo	In parte in disaccordo	In parte in disaccordo	In parte in disaccordo	Disaccordo Totale	Disaccordo Totale	In parte in disaccordo	Disaccordo Totale	In parte in disaccordo	Disaccordo Totale	In parte d'accordo	Falso	Vero	Vero	Vero	Falso	Vero	Falso	Vero	Vero	Vero	Vero	Vero	Vero	Vero	Vero	Falso
19	Femmina	Italiana	Napoli	No	Primo	Scienze Infermieristiche	Sì, regolarmente	No		Si, presso la mia Asl	15-19	No	Ho effettuato la vaccinazione anti-HPV gratuitamente	Ha/Hanno consigliato la vaccinazione	Pediatra/medico di famiglia		In parte d'accordo	Indifferente	In parte d'accordo	D'accordo	D'accordo	In parte d'accordo	D'accordo	In parte d'accordo	In parte d'accordo	In parte in disaccordo	In parte in disaccordo	In parte in disaccordo	In parte in disaccordo	Indifferente	Disaccordo Totale	Disaccordo Totale	In parte d'accordo	Falso	Vero	Falso	Falso	Falso	Vero	Falso	Vero	Vero	Falso	Vero	Falso	Vero	Vero	Vero	Vero
20	Femmina	Italiana	Napoli	No	Primo	Scienze Infermieristiche	Sì, regolarmente	No		No	Non l'ho effettuata	No	Non ho effettuato la vaccinazione	Non abbiamo affrontato l’argomento	Scuola, Internet		Disaccordo Totale	Disaccordo Totale	Disaccordo Totale	D'accordo	Indifferente	Disaccordo Totale	Disaccordo Totale	Disaccordo Totale	Disaccordo Totale	Disaccordo Totale	Disaccordo Totale	Disaccordo Totale	In parte in disaccordo	Disaccordo Totale	Disaccordo Totale	In parte in disaccordo	In parte in disaccordo	Falso	Vero	Vero	Vero	Vero	Vero	Falso	Falso	Vero	Falso	Vero	Vero	Vero	Vero	Vero	Vero
20	Femmina	Italiana	Napoli	Sì	Primo	Scienze Infermieristiche	Sì, regolarmente	Sì, regolarmente		Si, presso la mia Asl	<15	No	Ho effettuato la vaccinazione anti-HPV gratuitamente	Non ha/hanno espresso un’opinione sulla vaccinazione	Pediatra/medico di famiglia, Ginecologo		Disaccordo Totale	Disaccordo Totale	Disaccordo Totale	Disaccordo Totale	Disaccordo Totale	Disaccordo Totale	Disaccordo Totale	In parte d'accordo	Disaccordo Totale	Disaccordo Totale	Disaccordo Totale	Disaccordo Totale	Disaccordo Totale	In parte in disaccordo	Disaccordo Totale	In parte in disaccordo	In parte in disaccordo	Falso	Vero	Vero	Vero	Falso	Vero	Falso	Vero	Vero	Vero	Vero	Vero	Vero	Vero	Vero	Falso
19	Femmina	Italiana	Napoli	No	Primo	Scienze Infermieristiche	No	No		Si, presso la mia Asl	<15	No	Ho effettuato la vaccinazione anti-HPV a pagamento	Ha/Hanno consigliato la vaccinazione	Pediatra/medico di famiglia		Disaccordo Totale	In parte in disaccordo	Disaccordo Totale	Disaccordo Totale	Indifferente	Disaccordo Totale	Disaccordo Totale	In parte in disaccordo	In parte in disaccordo	In parte in disaccordo	Disaccordo Totale	Indifferente	In parte d'accordo	In parte in disaccordo	In parte in disaccordo	In parte in disaccordo	Disaccordo Totale	Falso	Vero	Vero	Vero	Vero	Vero	Falso	Falso	Vero	Falso	Vero	Falso	Vero	Vero	Vero	Falso
19	Femmina	italiana	Caserta	No	Primo	Scienze Infermieristiche	No	No		No	Non l'ho effettuata	No	Non ho effettuato la vaccinazione	Ha/Hanno consigliato la vaccinazione	Pediatra/medico di famiglia, Televisione/Radio, Internet		Disaccordo Totale	Disaccordo Totale	Disaccordo Totale	Disaccordo Totale	Indifferente	In parte in disaccordo	Disaccordo Totale	In parte in disaccordo	D'accordo	D'accordo	Disaccordo Totale	Disaccordo Totale	Disaccordo Totale	Disaccordo Totale	In parte d'accordo	In parte d'accordo	In parte d'accordo	Vero	Vero	Vero	Falso	Vero	Vero	Falso	Falso	Vero	Vero	Falso	Falso	Vero	Vero	Vero	Falso
23	Femmina	Italiana	Caserta	No	Primo	Scienze Infermieristiche	Sì, regolarmente	Sì, regolarmente		No	15-19	No	Non ho effettuato la vaccinazione	Ha/Hanno consigliato la vaccinazione	Ginecologo		In parte in disaccordo	In parte in disaccordo	Disaccordo Totale	Disaccordo Totale	In parte in disaccordo	In parte in disaccordo	Disaccordo Totale	In parte in disaccordo	In parte in disaccordo	In parte in disaccordo	In parte in disaccordo	Disaccordo Totale	Disaccordo Totale	In parte in disaccordo	In parte in disaccordo	Disaccordo Totale	Disaccordo Totale	Falso	Vero	Vero	Vero	Falso	Vero	Falso	Falso	Vero	Vero	Vero	Vero	Falso	Vero	Vero	Falso
19	Femmina	Italiana	Caserta	No	Primo	Scienze Infermieristiche	No	No		No	Non l'ho effettuata	Non so	Non ho effettuato la vaccinazione	Ha/Hanno consigliato la vaccinazione	Pediatra/medico di famiglia, Familiari/Amici, Manifesti pubblicitari/volantini/giornali		In parte in disaccordo	Disaccordo Totale	Disaccordo Totale	Disaccordo Totale	In parte d'accordo	Disaccordo Totale	Disaccordo Totale	D'accordo	Disaccordo Totale	Disaccordo Totale	Disaccordo Totale	Disaccordo Totale	Disaccordo Totale	Disaccordo Totale	In parte d'accordo	In parte in disaccordo	In parte d'accordo	Vero	Vero	Vero	Falso	Falso	Vero	Falso	Falso	Vero	Falso	Vero	Vero	Vero	Vero	Vero	Vero
19	Femmina	Italia	Napoli	Sì	Primo	Scienze Infermieristiche	No	No		non lo so	Non l'ho effettuata	No	Non ho effettuato la vaccinazione	Non abbiamo affrontato l’argomento	Familiari/Amici, Scuola, Internet		In parte in disaccordo	Disaccordo Totale	Disaccordo Totale	D'accordo	In parte in disaccordo	Disaccordo Totale	Disaccordo Totale	Disaccordo Totale	Disaccordo Totale	Disaccordo Totale	Disaccordo Totale	Disaccordo Totale	Indifferente	Disaccordo Totale	Disaccordo Totale	Disaccordo Totale	Disaccordo Totale	Falso	Vero	Vero	Vero	Falso	Vero	Falso	Vero	Vero	Falso	Falso	Vero	Falso	Vero	Vero	Falso
23	Femmina	Italiana	Na	No	Primo	Scienze Infermieristiche	Sì, regolarmente	Sì, regolarmente		No	Non l'ho effettuata	Non so	Non ho effettuato la vaccinazione	Non abbiamo affrontato l’argomento	Non ho mai sentito parlare di HPV/vaccinazione anti-HPV prima		Disaccordo Totale	Disaccordo Totale	Disaccordo Totale	Disaccordo Totale	Disaccordo Totale	Disaccordo Totale	Disaccordo Totale	Disaccordo Totale	Disaccordo Totale	Disaccordo Totale	Disaccordo Totale	Disaccordo Totale	Disaccordo Totale	Disaccordo Totale	Disaccordo Totale	Disaccordo Totale	Disaccordo Totale	Falso	Vero	Falso	Vero	Vero	Falso	Falso	Vero	Falso	Vero	Falso	Vero	Falso	Vero	Vero	Vero
20	Femmina	Italia	Napoli	No	Secondo	Scienze Infermieristiche	Sì, raramente	No		Si, presso la mia Asl	15-19	Non so	Ho effettuato la vaccinazione anti-HPV gratuitamente	Ha/Hanno consigliato la vaccinazione	Operatori del servizio vaccinale della ASL, Ginecologo		Disaccordo Totale	In parte in disaccordo	Disaccordo Totale	Disaccordo Totale	Disaccordo Totale	Disaccordo Totale	Disaccordo Totale	In parte in disaccordo	Disaccordo Totale	Disaccordo Totale	In parte in disaccordo	Disaccordo Totale	In parte in disaccordo	In parte in disaccordo	In parte in disaccordo	In parte d'accordo	In parte d'accordo	Falso	Vero	Vero	Vero	Vero	Vero	Falso	Falso	Vero	Falso	Vero	Vero	Vero	Vero	Vero	Vero
22	Femmina	Italiana	Napoli	Sì	Secondo	Scienze Infermieristiche	Sì, regolarmente	No		Si, presso la mia Asl	20-25	Si, una telefonata	Ho effettuato la vaccinazione anti-HPV gratuitamente	Non ha/hanno espresso un’opinione sulla vaccinazione	Pediatra/medico di famiglia		Disaccordo Totale	Indifferente	Disaccordo Totale	Disaccordo Totale	Disaccordo Totale	Disaccordo Totale	Disaccordo Totale	Disaccordo Totale	Disaccordo Totale	Disaccordo Totale	Disaccordo Totale	Disaccordo Totale	Disaccordo Totale	Disaccordo Totale	Indifferente	Disaccordo Totale	Disaccordo Totale	Falso	Vero	Vero	Vero	Vero	Vero	Falso	Falso	Vero	Falso	Vero	Falso	Vero	Vero	Vero	Falso
24	Maschio	Italiana	Napoli	Sì	Terzo	Scienze Infermieristiche			Sì, raramente	No	Non l'ho effettuata	Non so	Non ho effettuato la vaccinazione	Non ha/hanno espresso un’opinione sulla vaccinazione	Scuola		In parte in disaccordo	Disaccordo Totale	Disaccordo Totale	Disaccordo Totale	Indifferente	In parte in disaccordo	In parte in disaccordo	In parte in disaccordo	Disaccordo Totale	Disaccordo Totale	Disaccordo Totale	Disaccordo Totale	Disaccordo Totale	Disaccordo Totale	Disaccordo Totale	In parte in disaccordo	Disaccordo Totale	Falso	Vero	Vero	Vero	Falso	Vero	Falso	Falso	Vero	Falso	Vero	Falso	Falso	Vero	Vero	Vero
22	Femmina	Italiana	Caltanissetta	No	Terzo	Scienze Infermieristiche	Sì, regolarmente	Sì, regolarmente		Si, presso la mia Asl	<15	Non so	Ho effettuato la vaccinazione anti-HPV gratuitamente	Non abbiamo affrontato l’argomento	Operatori del servizio vaccinale della ASL		Disaccordo Totale	Disaccordo Totale	Disaccordo Totale	Disaccordo Totale	Disaccordo Totale	Disaccordo Totale	Disaccordo Totale	Disaccordo Totale	Disaccordo Totale	Disaccordo Totale	Disaccordo Totale	Disaccordo Totale	In parte d'accordo	Disaccordo Totale	In parte d'accordo	In parte d'accordo	In parte d'accordo	Falso	Falso	Vero	Vero	Vero	Vero	Falso	Falso	Vero	Falso	Vero	Falso	Vero	Vero	Vero	Vero
21	Femmina	Italiana	Caserta	No	Terzo	Scienze Infermieristiche	No	No		Si, presso la mia Asl	<15	Si, una lettera	Ho effettuato la vaccinazione anti-HPV gratuitamente	Ha/Hanno consigliato la vaccinazione	Pediatra/medico di famiglia, Ginecologo, Farmacista, Familiari/Amici		Disaccordo Totale	Disaccordo Totale	Disaccordo Totale	Disaccordo Totale	In parte d'accordo	Disaccordo Totale	Disaccordo Totale	In parte d'accordo	Disaccordo Totale	Disaccordo Totale	Disaccordo Totale	Disaccordo Totale	Disaccordo Totale	Disaccordo Totale	Disaccordo Totale	Disaccordo Totale	Disaccordo Totale	Falso	Falso	Vero	Vero	Falso	Vero	Vero	Falso	Vero	Falso	Vero	Falso	Falso	Vero	Falso	Falso
21	Maschio	italiana	na	Sì	Terzo	Scienze Infermieristiche			Sì, raramente	No	Non l'ho effettuata	Non so	Non ho effettuato la vaccinazione	Consultati più sanitari, hanno espresso pareri contrastanti	Televisione/Radio, Internet		Indifferente	In parte in disaccordo	In parte in disaccordo	In parte in disaccordo	In parte in disaccordo	In parte in disaccordo	In parte in disaccordo	In parte in disaccordo	Indifferente	Indifferente	In parte in disaccordo	Indifferente	In parte d'accordo	In parte in disaccordo	In parte in disaccordo	In parte in disaccordo	In parte in disaccordo	Falso	Vero	Vero	Vero	Vero	Vero	Falso	Vero	Vero	Vero	Vero	Vero	Vero	Vero	Vero	Vero
21	Maschio	italiana	napoli	Sì	Primo	Scienze Infermieristiche			Sì, raramente	No	Non l'ho effettuata	Si, più di una lettera	Non ho effettuato la vaccinazione	Non abbiamo affrontato l’argomento	Familiari/Amici, Scuola		Disaccordo Totale	Disaccordo Totale	Disaccordo Totale	Disaccordo Totale	Disaccordo Totale	Disaccordo Totale	Disaccordo Totale	Disaccordo Totale	Disaccordo Totale	Disaccordo Totale	Disaccordo Totale	Disaccordo Totale	Disaccordo Totale	Disaccordo Totale	Disaccordo Totale	Disaccordo Totale	Disaccordo Totale	Falso	Vero	Vero	Vero	Vero	Vero	Falso	Vero	Falso	Vero	Vero	Vero	Vero	Vero	Falso	Falso
22	Femmina	ita	benevento	No	Secondo	Scienze Infermieristiche	Sì, regolarmente	No		Si, presso la mia Asl	20-25	Non so	Ho effettuato la vaccinazione anti-HPV gratuitamente	Ha/Hanno consigliato la vaccinazione	Televisione/Radio		Disaccordo Totale	Disaccordo Totale	In parte in disaccordo	Disaccordo Totale	In parte in disaccordo	Disaccordo Totale	Disaccordo Totale	Disaccordo Totale	In parte in disaccordo	In parte in disaccordo	In parte in disaccordo	Disaccordo Totale	Disaccordo Totale	Disaccordo Totale	Disaccordo Totale	Disaccordo Totale	In parte in disaccordo	Falso	Vero	Vero	Vero	Vero	Vero	Vero	Vero	Vero	Vero	Falso	Falso	Falso	Falso	Falso	Vero
21	Femmina	Italiana	Potenza	No	Terzo	Scienze Infermieristiche	Sì, regolarmente	No		Si, dal pediatra/medico di famiglia	15-19	Si, una lettera	Ho effettuato la vaccinazione anti-HPV gratuitamente	Ha/Hanno consigliato la vaccinazione	Pediatra/medico di famiglia		Disaccordo Totale	Disaccordo Totale	Disaccordo Totale	Disaccordo Totale	Disaccordo Totale	Disaccordo Totale	Disaccordo Totale	Disaccordo Totale	Disaccordo Totale	Disaccordo Totale	Disaccordo Totale	Disaccordo Totale	Disaccordo Totale	Disaccordo Totale	Disaccordo Totale	Disaccordo Totale	Disaccordo Totale	Falso	Falso	Vero	Falso	Vero	Vero	Falso	Falso	Vero	Falso	Vero	Vero	Vero	Vero	Vero	Vero
23	Femmina	Italiana	NA	No	Fuoricorso	Scienze Infermieristiche	No	No		Si, presso la mia Asl	15-19	Si, una lettera	Ho effettuato la vaccinazione anti-HPV gratuitamente	Ha/Hanno consigliato di ritardare l’effettuazione della vaccinazione	Pediatra/medico di famiglia, Scuola		Disaccordo Totale	Disaccordo Totale	Disaccordo Totale	Disaccordo Totale	Disaccordo Totale	Disaccordo Totale	Disaccordo Totale	Disaccordo Totale	Disaccordo Totale	Disaccordo Totale	Disaccordo Totale	Disaccordo Totale	Disaccordo Totale	Disaccordo Totale	In parte in disaccordo	In parte in disaccordo	In parte in disaccordo	Falso	Vero	Vero	Vero	Falso	Falso	Falso	Falso	Vero	Falso	Vero	Falso	Vero	Vero	Vero	Falso
27	Femmina	Italiana	Napoli	Sì	Terzo	Scienze Infermieristiche	Sì, regolarmente	No		Si, presso la mia Asl	15-19	Si, una lettera	Ho effettuato la vaccinazione anti-HPV gratuitamente	Ha/Hanno consigliato la vaccinazione	Non ho mai sentito parlare di HPV/vaccinazione anti-HPV prima		Disaccordo Totale	Disaccordo Totale	Disaccordo Totale	Disaccordo Totale	Disaccordo Totale	Disaccordo Totale	Disaccordo Totale	Disaccordo Totale	Disaccordo Totale	Disaccordo Totale	Disaccordo Totale	Disaccordo Totale	Disaccordo Totale	Disaccordo Totale	Disaccordo Totale	Disaccordo Totale	Disaccordo Totale	Falso	Vero	Vero	Falso	Falso	Vero	Falso	Falso	Vero	Falso	Vero	Vero	Vero	Vero	Vero	Vero
31	Femmina	Italiana	Bologna	No	Terzo	Scienze Infermieristiche	Sì, regolarmente	Sì, regolarmente		No	15-19	Si, una lettera	Ho effettuato la vaccinazione anti-HPV gratuitamente	Ha/Hanno consigliato la vaccinazione	Operatori del servizio vaccinale della ASL		Disaccordo Totale	Disaccordo Totale	Disaccordo Totale	Disaccordo Totale	Disaccordo Totale	Disaccordo Totale	Disaccordo Totale	Disaccordo Totale	Disaccordo Totale	Disaccordo Totale	Disaccordo Totale	Disaccordo Totale	Disaccordo Totale	Disaccordo Totale	Disaccordo Totale	Disaccordo Totale	Disaccordo Totale	Falso	Vero	Vero	Vero	Vero	Vero	Falso	Falso	Vero	Falso	Vero	Vero	Vero	Vero	Vero	Vero
21	Femmina	Italiana	Caserta	No	Terzo	Scienze Infermieristiche	Sì, raramente	No		Si, presso la mia Asl	<15	Si, una lettera	Ho effettuato la vaccinazione anti-HPV gratuitamente	Non abbiamo affrontato l’argomento	Non ho mai sentito parlare di HPV/vaccinazione anti-HPV prima, Università		Disaccordo Totale	Disaccordo Totale	Disaccordo Totale	Disaccordo Totale	Disaccordo Totale	Disaccordo Totale	Disaccordo Totale	Disaccordo Totale	Disaccordo Totale	Disaccordo Totale	Disaccordo Totale	Disaccordo Totale	Disaccordo Totale	Disaccordo Totale	Disaccordo Totale	Disaccordo Totale	Disaccordo Totale	Falso	Vero	Vero	Vero	Vero	Vero	Falso	Falso	Vero	Vero	Vero	Vero	Vero	Vero	Vero	Vero
20	Maschio	Italina	Caserta	Sì	Secondo	Scienze Infermieristiche			Sì, regolarmente	No	Non l'ho effettuata	Non so	Non ho effettuato la vaccinazione	Ha/Hanno consigliato la vaccinazione	Pediatra/medico di famiglia, Internet	Non lo sapevo	Disaccordo Totale	In parte in disaccordo	Disaccordo Totale	Disaccordo Totale	In parte in disaccordo	Disaccordo Totale	Disaccordo Totale	In parte in disaccordo	Disaccordo Totale	Disaccordo Totale	Disaccordo Totale	Disaccordo Totale	Disaccordo Totale	Disaccordo Totale	In parte in disaccordo	In parte in disaccordo	In parte in disaccordo	Falso	Vero	Vero	Vero	Vero	Vero	Falso	Falso	Vero	Falso	Vero	Vero	Vero	Vero	Vero	Vero
19	Femmina	Italiana	Napoli	No	Primo	Scienze Infermieristiche	Sì, regolarmente	No		Si, dal pediatra/medico di famiglia	<15	No	Non so se l'ho effettuata gratuitamente o a pagamento	Non ha/hanno espresso un’opinione sulla vaccinazione	Internet		In parte in disaccordo	Disaccordo Totale	Disaccordo Totale	Disaccordo Totale	Indifferente	Disaccordo Totale	Disaccordo Totale	Disaccordo Totale	In parte in disaccordo	Disaccordo Totale	Disaccordo Totale	In parte in disaccordo	Disaccordo Totale	Disaccordo Totale	Indifferente	In parte d'accordo	D'accordo	Falso	Falso	Vero	Falso	Vero	Vero	Falso	Vero	Vero	Falso	Vero	Falso	Vero	Vero	Falso	Vero
18	Maschio	italiana	Napoli	No	Primo	Scienze Infermieristiche			No	No	Non l'ho effettuata	Non so	Non ho effettuato la vaccinazione	Non abbiamo affrontato l’argomento	Scuola		Indifferente	In parte in disaccordo	Indifferente	Disaccordo Totale	Disaccordo Totale	In parte in disaccordo	Disaccordo Totale	Indifferente	Indifferente	Indifferente	Indifferente	Indifferente	Indifferente	Indifferente	Indifferente	Indifferente	Indifferente	Falso	Vero	Vero	Falso	Falso	Vero	Vero	Vero	Falso	Vero	Falso	Vero	Falso	Vero	Falso	Vero
24	Femmina	Italiana	Napoli	Sì	Primo	Scienze Infermieristiche	Sì, regolarmente	Sì, regolarmente		Si, presso la mia Asl	<15	Sì, alle scuole medie	Ho effettuato la vaccinazione anti-HPV gratuitamente	Ha/Hanno consigliato la vaccinazione	Scuola		Disaccordo Totale	Disaccordo Totale	Disaccordo Totale	Disaccordo Totale	Disaccordo Totale	Disaccordo Totale	In parte in disaccordo	Disaccordo Totale	Disaccordo Totale	Disaccordo Totale	Disaccordo Totale	Disaccordo Totale	Disaccordo Totale	Disaccordo Totale	Disaccordo Totale	Disaccordo Totale	Disaccordo Totale	Falso	Vero	Vero	Vero	Falso	Falso	Falso	Falso	Vero	Falso	Vero	Vero	Falso	Vero	Vero	Vero
19	Maschio	Italiana	Napoli	No	Primo	Scienze Infermieristiche			Sì, raramente	No	Non l'ho effettuata	Non so	Non ho effettuato la vaccinazione	Non abbiamo affrontato l’argomento	Familiari/Amici, Scuola, Internet		In parte in disaccordo	Disaccordo Totale	Disaccordo Totale	Disaccordo Totale	In parte in disaccordo	In parte in disaccordo	Indifferente	In parte in disaccordo	In parte in disaccordo	Indifferente	In parte in disaccordo	Disaccordo Totale	In parte in disaccordo	Disaccordo Totale	Indifferente	In parte d'accordo	In parte d'accordo	Falso	Vero	Vero	Falso	Falso	Vero	Falso	Falso	Vero	Falso	Vero	Vero	Falso	Vero	Vero	Falso
19	Femmina	Italiana	Napoli	No	Primo	Scienze Infermieristiche	Sì, regolarmente	Sì, regolarmente		No	Non l'ho effettuata	No	Non ho effettuato la vaccinazione	Non abbiamo affrontato l’argomento	Non ho mai sentito parlare di HPV/vaccinazione anti-HPV prima	Nessuno mi ha informato della vaccinazione	Disaccordo Totale	In parte in disaccordo	Disaccordo Totale	Disaccordo Totale	Disaccordo Totale	Disaccordo Totale	Disaccordo Totale	Disaccordo Totale	Disaccordo Totale	Disaccordo Totale	Disaccordo Totale	Disaccordo Totale	Disaccordo Totale	Disaccordo Totale	Disaccordo Totale	Disaccordo Totale	Disaccordo Totale	Vero	Vero	Falso	Vero	Falso	Vero	Falso	Falso	Falso	Falso	Vero	Vero	Vero	Vero	Vero	Falso
20	Femmina	italiana	napoli	No	Primo	Scienze Infermieristiche	Sì, raramente	No		Si, presso un'altra Asl	20-25	No	Ho effettuato la vaccinazione anti-HPV gratuitamente	Ha/Hanno consigliato la vaccinazione	Pediatra/medico di famiglia		Disaccordo Totale	Disaccordo Totale	Disaccordo Totale	Disaccordo Totale	Disaccordo Totale	Disaccordo Totale	Disaccordo Totale	Disaccordo Totale	Disaccordo Totale	Disaccordo Totale	Disaccordo Totale	Disaccordo Totale	Disaccordo Totale	Disaccordo Totale	Disaccordo Totale	Disaccordo Totale	Disaccordo Totale	Falso	Falso	Vero	Vero	Falso	Falso	Falso	Falso	Vero	Falso	Vero	Vero	Vero	Vero	Vero	Vero
26	Maschio	Italiana	Napoli	Sì	Primo	Scienze Infermieristiche			No	No	Non l'ho effettuata	Si, una lettera	Non ho effettuato la vaccinazione	Ha/Hanno consigliato la vaccinazione	Ospedale		In parte in disaccordo	Disaccordo Totale	Disaccordo Totale	Disaccordo Totale	Indifferente	Disaccordo Totale	Disaccordo Totale	In parte in disaccordo	Disaccordo Totale	Indifferente	Disaccordo Totale	Disaccordo Totale	In parte d'accordo	In parte in disaccordo	In parte d'accordo	In parte in disaccordo	In parte in disaccordo	Falso	Vero	Vero	Vero	Vero	Vero	Falso	Vero	Vero	Falso	Vero	Vero	Vero	Vero	Vero	Vero
18	Femmina	Italiana	Napoli	No	Primo	Scienze Infermieristiche	Sì, raramente	No		Si, dal pediatra/medico di famiglia	<15	No	Non so se l'ho effettuata gratuitamente o a pagamento	Ha/Hanno consigliato la vaccinazione	Pediatra/medico di famiglia	lo aveva a disposizione il medico pediatra	Disaccordo Totale	Disaccordo Totale	Disaccordo Totale	Disaccordo Totale	In parte in disaccordo	Disaccordo Totale	Disaccordo Totale	Disaccordo Totale	Disaccordo Totale	Disaccordo Totale	Disaccordo Totale	Indifferente	Disaccordo Totale	Disaccordo Totale	Disaccordo Totale	Disaccordo Totale	In parte in disaccordo	Vero	Vero	Vero	Falso	Vero	Vero	Falso	Falso	Vero	Falso	Falso	Vero	Vero	Vero	Vero	Vero
18	Femmina	Italia	Caserta	No	Primo	Scienze Infermieristiche	Sì, regolarmente	No		Si, presso la mia Asl	15-19	Si, una telefonata	Ho effettuato la vaccinazione anti-HPV gratuitamente	Ha/Hanno consigliato la vaccinazione	Pediatra/medico di famiglia, Ginecologo		Disaccordo Totale	Disaccordo Totale	Disaccordo Totale	Disaccordo Totale	In parte in disaccordo	In parte in disaccordo	In parte in disaccordo	In parte in disaccordo	Disaccordo Totale	Disaccordo Totale	Disaccordo Totale	Disaccordo Totale	Disaccordo Totale	Disaccordo Totale	Disaccordo Totale	Disaccordo Totale	Disaccordo Totale	Falso	Vero	Vero	Falso	Falso	Vero	Falso	Vero	Vero	Falso	Vero	Vero	Vero	Vero	Vero	Falso
44	Femmina	Italiana	Napoli	No	Primo	Scienze Infermieristiche	Sì, regolarmente	Sì, regolarmente		No	Non l'ho effettuata	No	Non ho effettuato la vaccinazione	Non abbiamo affrontato l’argomento	Pediatra per la vaccinazione di mia figlia ma non per me, almeno non gratuitamente. So che se volessi farla costerebbe tanto alla mia età.	So che alla mia età non è obbligatoria ed in caso volessi farla dovrei pagare una cifra abbastanza alta, ma non ricordo esattamente quanto	Disaccordo Totale	Disaccordo Totale	Disaccordo Totale	Disaccordo Totale	Disaccordo Totale	Disaccordo Totale	Disaccordo Totale	Disaccordo Totale	Disaccordo Totale	Disaccordo Totale	Disaccordo Totale	Disaccordo Totale	In parte in disaccordo	Disaccordo Totale	Indifferente	In parte in disaccordo	In parte in disaccordo	Falso	Vero	Vero	Vero	Falso	Vero	Falso	Vero	Vero	Falso	Vero	Vero	Vero	Falso	Vero	Falso
19	Femmina	Italiana	Napoli	No	Primo	Scienze Infermieristiche	Sì, regolarmente	No		Si, presso la mia Asl	<15	Non so	Non so se l'ho effettuata gratuitamente o a pagamento	Ha/Hanno consigliato la vaccinazione	Pediatra/medico di famiglia		In parte in disaccordo	Disaccordo Totale	Disaccordo Totale	Disaccordo Totale	Indifferente	In parte in disaccordo	Disaccordo Totale	Indifferente	Disaccordo Totale	Disaccordo Totale	Disaccordo Totale	In parte in disaccordo	Disaccordo Totale	Indifferente	In parte d'accordo	Indifferente	Indifferente	Falso	Vero	Vero	Vero	Falso	Vero	Falso	Falso	Falso	Vero	Falso	Falso	Vero	Vero	Vero	Vero
18	Femmina	Italiana	Napoli	No	Primo	Scienze Infermieristiche	Sì, raramente	No		Si, presso la mia Asl	<15	Non so	Ho effettuato la vaccinazione anti-HPV gratuitamente	Ha/Hanno consigliato la vaccinazione	Pediatra/medico di famiglia, Operatori del servizio vaccinale della ASL, Ginecologo, Farmacista, Familiari/Amici, Scuola, Internet		Disaccordo Totale	Disaccordo Totale	Disaccordo Totale	Disaccordo Totale	Indifferente	Disaccordo Totale	Disaccordo Totale	Indifferente	Disaccordo Totale	Disaccordo Totale	Disaccordo Totale	Disaccordo Totale	Indifferente	Disaccordo Totale	Disaccordo Totale	Disaccordo Totale	In parte d'accordo	Falso	Vero	Vero	Vero	Vero	Vero	Falso	Falso	Vero	Falso	Vero	Vero	Falso	Vero	Vero	Vero
20	Maschio	Italiana	Napoli	Sì	Primo	Scienze Infermieristiche			Sì, raramente	Si, presso la mia Asl	20-25	Ho firmato un modulo	Ho effettuato la vaccinazione anti-HPV gratuitamente	Ha/Hanno consigliato la vaccinazione	Pediatra/medico di famiglia		Disaccordo Totale	In parte in disaccordo	Disaccordo Totale	Disaccordo Totale	Indifferente	Disaccordo Totale	Disaccordo Totale	Disaccordo Totale	Disaccordo Totale	Disaccordo Totale	Disaccordo Totale	Disaccordo Totale	In parte in disaccordo	Disaccordo Totale	Disaccordo Totale	Disaccordo Totale	In parte d'accordo	Falso	Vero	Vero	Vero	Falso	Falso	Falso	Vero	Vero	Falso	Vero	Falso	Falso	Vero	Vero	Vero
20	Femmina	Italiana	Caserta	No	Primo	Scienze Infermieristiche	No	No		Si, presso la mia Asl	15-19	Non so	Ho effettuato la vaccinazione anti-HPV gratuitamente	Ha/Hanno consigliato la vaccinazione	Operatori del servizio vaccinale della ASL		Disaccordo Totale	In parte in disaccordo	Disaccordo Totale	Disaccordo Totale	Indifferente	Disaccordo Totale	Disaccordo Totale	Disaccordo Totale	In parte in disaccordo	Disaccordo Totale	Disaccordo Totale	Disaccordo Totale	Disaccordo Totale	Disaccordo Totale	Disaccordo Totale	Disaccordo Totale	Disaccordo Totale	Falso	Vero	Vero	Falso	Vero	Vero	Falso	Falso	Vero	Falso	Vero	Falso	Falso	Vero	Vero	Falso
21	Maschio	Italiana	Napoli	No	Primo	Scienze Infermieristiche			No	No	Non l'ho effettuata	Non so	Non ho effettuato la vaccinazione	Non abbiamo affrontato l’argomento	Televisione/Radio		In parte in disaccordo	In parte in disaccordo	Disaccordo Totale	In parte in disaccordo	In parte d'accordo	Disaccordo Totale	Disaccordo Totale	Disaccordo Totale	Disaccordo Totale	Disaccordo Totale	Disaccordo Totale	Disaccordo Totale	Disaccordo Totale	Disaccordo Totale	Disaccordo Totale	In parte d'accordo	In parte in disaccordo	Falso	Vero	Vero	Vero	Vero	Vero	Falso	Falso	Vero	Falso	Vero	Vero	Vero	Vero	Vero	Vero
19	Femmina	italiana	napoli	No	Primo	Scienze Infermieristiche	No	No		non lo so	Non l'ho effettuata	No	Non ho effettuato la vaccinazione	Non abbiamo affrontato l’argomento	nessuno		Indifferente	Disaccordo Totale	Indifferente	Indifferente	Indifferente	In parte d'accordo	In parte in disaccordo	D'accordo	Indifferente	Indifferente	In parte in disaccordo	Disaccordo Totale	In parte d'accordo	Disaccordo Totale	Indifferente	In parte in disaccordo	D'accordo	Vero	Vero	Vero	Vero	Vero	Vero	Falso	Falso	Vero	Falso	Vero	Vero	Vero	Vero	Vero	Falso
19	Femmina	Italia	Napoli	Sì	Primo	Scienze Infermieristiche	No	No		No	Non l'ho effettuata	Non so	Non ho effettuato la vaccinazione	Non abbiamo affrontato l’argomento	Non ho mai sentito parlare di HPV/vaccinazione anti-HPV prima	Non ricordo	In parte in disaccordo	In parte in disaccordo	Disaccordo Totale	Disaccordo Totale	In parte in disaccordo	Disaccordo Totale	Disaccordo Totale	Disaccordo Totale	Indifferente	Indifferente	Disaccordo Totale	Disaccordo Totale	Disaccordo Totale	Disaccordo Totale	Indifferente	In parte in disaccordo	Disaccordo Totale	Falso	Vero	Vero	Falso	Vero	Vero	Falso	Falso	Vero	Falso	Falso	Falso	Vero	Vero	Vero	Vero
20	Femmina	Italiana	Campania	No	Primo	Scienze Infermieristiche	No	No		Si, presso la mia Asl	<15	Si, una lettera	Non so se l'ho effettuata gratuitamente o a pagamento	Ha/Hanno consigliato la vaccinazione	Familiari/Amici		Disaccordo Totale	Disaccordo Totale	Disaccordo Totale	In parte in disaccordo	In parte in disaccordo	Disaccordo Totale	Disaccordo Totale	In parte in disaccordo	Disaccordo Totale	In parte in disaccordo	In parte in disaccordo	Disaccordo Totale	In parte in disaccordo	In parte in disaccordo	In parte in disaccordo	Indifferente	Indifferente	Falso	Vero	Vero	Falso	Falso	Vero	Falso	Falso	Vero	Vero	Vero	Vero	Vero	Vero	Vero	Vero
20	Femmina	Italiana	Napoli	No	Primo	Scienze Infermieristiche	No	No		No	Non l'ho effettuata	Non so	Non ho effettuato la vaccinazione	Non abbiamo affrontato l’argomento	Non ho mai sentito parlare di HPV/vaccinazione anti-HPV prima	Nessuno mi ha informata di questo tipo di vaccinazione.	Disaccordo Totale	Disaccordo Totale	Disaccordo Totale	Disaccordo Totale	In parte in disaccordo	Disaccordo Totale	Disaccordo Totale	Indifferente	Indifferente	Disaccordo Totale	Disaccordo Totale	Disaccordo Totale	D'accordo	Disaccordo Totale	Indifferente	Indifferente	D'accordo	Falso	Vero	Vero	Falso	Falso	Vero	Falso	Falso	Vero	Vero	Vero	Falso	Falso	Vero	Vero	Falso
22	Femmina	Italiana	Salerno	Sì	Primo	Scienze Infermieristiche	Sì, raramente	Sì, raramente		Si, presso la mia Asl	<15	Non so	Non so se l'ho effettuata gratuitamente o a pagamento	Non ha/hanno espresso un’opinione sulla vaccinazione	Pediatra/medico di famiglia, Ginecologo		In parte in disaccordo	In parte in disaccordo	Disaccordo Totale	In parte in disaccordo	In parte d'accordo	Disaccordo Totale	Disaccordo Totale	Indifferente	In parte in disaccordo	In parte in disaccordo	Disaccordo Totale	Disaccordo Totale	Disaccordo Totale	Disaccordo Totale	In parte in disaccordo	In parte d'accordo	In parte d'accordo	Falso	Vero	Vero	Vero	Falso	Vero	Falso	Falso	Vero	Falso	Vero	Vero	Vero	Vero	Vero	Falso
25	Femmina	Italiana	Napoli	No	Primo	Scienze Infermieristiche	Sì, regolarmente	Sì, regolarmente		Si, presso la mia Asl	15-19	No	Ho effettuato la vaccinazione anti-HPV gratuitamente	Ha/Hanno consigliato la vaccinazione	Pediatra/medico di famiglia		In parte d'accordo	Disaccordo Totale	Disaccordo Totale	Disaccordo Totale	Disaccordo Totale	Disaccordo Totale	Disaccordo Totale	Disaccordo Totale	Disaccordo Totale	Disaccordo Totale	Disaccordo Totale	Disaccordo Totale	Disaccordo Totale	Disaccordo Totale	Disaccordo Totale	Disaccordo Totale	Disaccordo Totale	Falso	Falso	Vero	Falso	Vero	Vero	Falso	Vero	Vero	Falso	Vero	Falso	Vero	Vero	Vero	Vero
19	Maschio	italiana	Napoli	Sì	Primo	Scienze Infermieristiche			No	No	Non l'ho effettuata	No	Non ho effettuato la vaccinazione	Non ha/hanno espresso un’opinione sulla vaccinazione	Televisione/Radio	Non mi sono informato abbastanza	In parte in disaccordo	Disaccordo Totale	Disaccordo Totale	Disaccordo Totale	In parte in disaccordo	Disaccordo Totale	Disaccordo Totale	In parte in disaccordo	Disaccordo Totale	Disaccordo Totale	Disaccordo Totale	Disaccordo Totale	In parte in disaccordo	Disaccordo Totale	In parte d'accordo	Indifferente	Indifferente	Falso	Vero	Vero	Vero	Vero	Vero	Falso	Vero	Vero	Falso	Vero	Vero	Vero	Vero	Vero	Falso
20	Femmina	italiana	taranto	Sì	Secondo	Scienze Infermieristiche	Sì, raramente	No		con l'ASL presso la scuola media	<15	Non so	Ho effettuato la vaccinazione anti-HPV gratuitamente	Ha/Hanno consigliato la vaccinazione	Pediatra/medico di famiglia, Farmacista, Scuola		Disaccordo Totale	Disaccordo Totale	Disaccordo Totale	Disaccordo Totale	Disaccordo Totale	Disaccordo Totale	Disaccordo Totale	Indifferente	Disaccordo Totale	In parte in disaccordo	Disaccordo Totale	Disaccordo Totale	Disaccordo Totale	Disaccordo Totale	Disaccordo Totale	Disaccordo Totale	Disaccordo Totale	Falso	Vero	Vero	Vero	Falso	Vero	Falso	Falso	Vero	Vero	Vero		Falso	Vero	Vero	Vero
20	Femmina	italiana	napoli	No	Secondo	Scienze Infermieristiche	Sì, raramente	No		Si, presso la mia Asl	<15	Non so	Ho effettuato la vaccinazione anti-HPV gratuitamente	Ha/Hanno consigliato la vaccinazione	Pediatra/medico di famiglia, Scuola		Indifferente	Disaccordo Totale	Disaccordo Totale	Disaccordo Totale	Disaccordo Totale	Disaccordo Totale	Disaccordo Totale	Disaccordo Totale	Disaccordo Totale	Disaccordo Totale	Indifferente	Disaccordo Totale	Disaccordo Totale	Disaccordo Totale	Indifferente	Indifferente	D'accordo	Falso	Vero	Vero	Falso	Falso	Vero	Falso	Falso	Vero	Falso	Vero	Falso	Vero	Vero	Vero	Falso
20	Femmina	italiana	napoli	No	Secondo	Scienze Infermieristiche	Sì, regolarmente	No		Si, presso la mia Asl	<15	Si, una lettera	Ho effettuato la vaccinazione anti-HPV gratuitamente	Ha/Hanno consigliato la vaccinazione	Pediatra/medico di famiglia, Televisione/Radio, Operatori del servizio vaccinale della ASL, Ginecologo, Scuola		Disaccordo Totale	Disaccordo Totale	Disaccordo Totale	Disaccordo Totale	Disaccordo Totale	Disaccordo Totale	Disaccordo Totale	Disaccordo Totale	Disaccordo Totale	Disaccordo Totale	Disaccordo Totale	Disaccordo Totale	Indifferente	Disaccordo Totale	In parte in disaccordo	Disaccordo Totale	Disaccordo Totale	Falso	Vero	Vero	Vero	Falso	Vero	Falso	Falso	Vero	Falso	Vero	Falso	Vero	Vero	Vero	Falso
22	Femmina	italiana	napoli	No	Secondo	Scienze Infermieristiche	Sì, regolarmente	Sì, raramente		Si, presso la mia Asl	<15	Si, una lettera	Ho effettuato la vaccinazione anti-HPV gratuitamente	Ha/Hanno consigliato la vaccinazione			Disaccordo Totale	Disaccordo Totale	Disaccordo Totale	In parte d'accordo	In parte in disaccordo	Disaccordo Totale	Indifferente	In parte in disaccordo	Disaccordo Totale	Disaccordo Totale	Disaccordo Totale	Disaccordo Totale	Disaccordo Totale	Disaccordo Totale	In parte in disaccordo	In parte in disaccordo	Indifferente	Falso	Vero	Vero	Vero	Falso	Vero	Falso	Falso	Vero	Falso	Vero	Falso	Vero	Vero	Vero	Falso
20	Femmina	italiana	napoli	No	Secondo	Scienze Infermieristiche	Sì, regolarmente	No		Si, dal pediatra/medico di famiglia	15-19	No	Ho effettuato la vaccinazione anti-HPV gratuitamente	Ha/Hanno consigliato la vaccinazione	Pediatra/medico di famiglia, Operatori del servizio vaccinale della ASL, Internet		Disaccordo Totale	Disaccordo Totale	Disaccordo Totale	Disaccordo Totale	Disaccordo Totale	Disaccordo Totale	Disaccordo Totale	Disaccordo Totale	Disaccordo Totale	Disaccordo Totale	In parte in disaccordo	Disaccordo Totale	In parte in disaccordo	Disaccordo Totale	Disaccordo Totale	Disaccordo Totale	Disaccordo Totale	Falso	Vero	Vero	Vero	Falso	Vero	Falso	Falso	Vero	Falso	Vero	Vero	Falso	Vero	Vero	Vero
21	Femmina	italiana	napoli	No	Secondo	Scienze Infermieristiche	Sì, raramente	No		No	Non l'ho effettuata	No	Non ho effettuato la vaccinazione	Non abbiamo affrontato l’argomento	Familiari/Amici, Scuola, Manifesti pubblicitari/volantini/giornali		Disaccordo Totale	Disaccordo Totale	Disaccordo Totale	Disaccordo Totale	Disaccordo Totale	Disaccordo Totale	In parte in disaccordo	In parte in disaccordo	Disaccordo Totale	Disaccordo Totale	Disaccordo Totale	Disaccordo Totale	Indifferente	Disaccordo Totale	Indifferente	Indifferente	Indifferente	Falso	Vero	Vero	Vero	Falso	Falso	Falso	Vero	Vero	Falso	Vero	Falso	Falso	Vero	Vero	Vero
20	Maschio	italiana	caserta		Secondo	Scienze Infermieristiche			No	No	Non l'ho effettuata	No	Non ho effettuato la vaccinazione	Non abbiamo affrontato l’argomento	Scuola, Internet	non mi sono mai interessato veramente alla questione	Disaccordo Totale	Disaccordo Totale	Disaccordo Totale	Disaccordo Totale	Disaccordo Totale	In parte in disaccordo	In parte in disaccordo	Disaccordo Totale	Disaccordo Totale	Disaccordo Totale	Disaccordo Totale	Disaccordo Totale	Indifferente	Disaccordo Totale	In parte in disaccordo	In parte in disaccordo	Indifferente	Vero	Vero
19	Maschio	italiana	na	No	Primo	Scienze Infermieristiche			No	No	Non l'ho effettuata	No	Non ho effettuato la vaccinazione	Non ha/hanno espresso un’opinione sulla vaccinazione	Non ho mai sentito parlare di HPV/vaccinazione anti-HPV prima		In parte in disaccordo	Indifferente	In parte in disaccordo	In parte in disaccordo	Indifferente	Indifferente	Disaccordo Totale	In parte in disaccordo	In parte in disaccordo	In parte in disaccordo	In parte in disaccordo	Disaccordo Totale	In parte in disaccordo	Disaccordo Totale	In parte in disaccordo	Indifferente	Indifferente	Falso	Vero	Vero	Falso	Vero	Vero	Falso	Falso	Vero	Falso	Vero	Falso	Falso	Vero	Vero	Vero
20	Maschio	italiana	na	No	Primo	Scienze Infermieristiche			No	No		Non so	Non so se l'ho effettuata gratuitamente o a pagamento	Non abbiamo affrontato l’argomento	Non ho mai sentito parlare di HPV/vaccinazione anti-HPV prima	non sono a conoscenza della patologia non so se sono stato vaccinato	Indifferente	Disaccordo Totale	In parte in disaccordo	Disaccordo Totale		In parte in disaccordo	In parte in disaccordo	Indifferente	Disaccordo Totale	Disaccordo Totale	In parte in disaccordo	Disaccordo Totale	Indifferente	Disaccordo Totale	D'accordo	Indifferente	D'accordo	Vero	Vero	Vero	Vero	Falso	Vero	Falso	Falso	Vero	Falso	Vero	Falso	Vero	Vero	Vero	Vero
21	Femmina	italiana	napoli	No	Primo	Scienze Infermieristiche	No	No		Si, presso la mia Asl	<15	Non so	Non so se l'ho effettuata gratuitamente o a pagamento	Non abbiamo affrontato l’argomento	Pediatra/medico di famiglia, Operatori del servizio vaccinale della ASL		Disaccordo Totale	In parte in disaccordo	Disaccordo Totale	Disaccordo Totale	In parte in disaccordo	In parte in disaccordo	In parte in disaccordo	In parte in disaccordo	In parte in disaccordo	Disaccordo Totale	Disaccordo Totale	Disaccordo Totale	Disaccordo Totale	Disaccordo Totale	In parte in disaccordo	Disaccordo Totale	In parte in disaccordo	Falso	Vero	Vero	Falso	Falso	Vero	Falso	Falso	Vero	Falso	Vero	Falso	Vero	Vero	Falso	Falso
20	Femmina	italiana	napoli	No	Primo	Scienze Infermieristiche	Sì, regolarmente	No		No		Non so	Non ho effettuato la vaccinazione	il medico di base me l'a consigliata mentre la pneumologa no	Pediatra/medico di famiglia, Internet		In parte in disaccordo	Disaccordo Totale	Indifferente	In parte in disaccordo	Indifferente	In parte in disaccordo	In parte in disaccordo	D'accordo	Indifferente	Indifferente	In parte in disaccordo	Disaccordo Totale	Disaccordo Totale	Disaccordo Totale	D'accordo	In parte d'accordo	Indifferente	Vero	Vero	Falso	Vero	Falso	Vero	Falso	Falso	Vero	Falso	Vero	Vero	Vero	Falso	Vero	Vero
24	Maschio	italiana	napoli	No	Primo	Scienze Infermieristiche			Sì, regolarmente	No		No	Non ho effettuato la vaccinazione	Non abbiamo affrontato l’argomento	Internet		Disaccordo Totale	Disaccordo Totale	Disaccordo Totale	Disaccordo Totale	Disaccordo Totale	In parte in disaccordo	Disaccordo Totale	In parte d'accordo	In parte in disaccordo	Disaccordo Totale	Disaccordo Totale	Disaccordo Totale	Disaccordo Totale	Disaccordo Totale	Disaccordo Totale	In parte d'accordo	In parte d'accordo	Falso	Vero	Vero	Falso	Falso	Vero	Falso	Falso	Falso	Falso	Vero	Vero	Vero	Vero	Vero	Vero
19	Femmina	italiana	salerno	No	Primo	Scienze Infermieristiche	Sì, regolarmente	Sì, raramente		Si, presso la mia Asl	<15	Non so	Non so se l'ho effettuata gratuitamente o a pagamento	Non abbiamo affrontato l’argomento	Pediatra/medico di famiglia		Disaccordo Totale	Disaccordo Totale	Disaccordo Totale	Disaccordo Totale	Disaccordo Totale	Disaccordo Totale	Disaccordo Totale	Indifferente	In parte in disaccordo	In parte in disaccordo	Disaccordo Totale	Disaccordo Totale	Disaccordo Totale	Disaccordo Totale	Disaccordo Totale	Disaccordo Totale	In parte in disaccordo	Falso	Vero	Vero	Vero	Falso	Vero	Falso	Falso	Vero	Falso	Vero	Vero	Vero	Vero	Vero	Vero
21	Maschio	italiana	na	Sì	Terzo	Professioni Sanitarie			No	No	Non l'ho effettuata	No	Non ho effettuato la vaccinazione	Non abbiamo affrontato l’argomento	Pediatra/medico di famiglia		Disaccordo Totale	Disaccordo Totale	In parte in disaccordo	Disaccordo Totale	In parte in disaccordo	Indifferente	Disaccordo Totale	In parte in disaccordo	Indifferente	Disaccordo Totale	Indifferente	Disaccordo Totale	Indifferente	Disaccordo Totale	Indifferente	Indifferente	Indifferente	Falso	Vero	Vero	Vero	Falso	Falso	Falso	Falso	Vero	Falso	Vero	Falso	Vero	Vero	Vero	Vero
21	Femmina	Italiana	Napoli	No	Secondo	Professioni Sanitarie	No	No		No	Non l'ho effettuata	Non so	Non ho effettuato la vaccinazione	Non abbiamo affrontato l’argomento	Scuola		Indifferente	Indifferente	Indifferente	Indifferente	Indifferente	Indifferente	Indifferente	Indifferente	Indifferente	Indifferente	Indifferente	Indifferente	Indifferente	Indifferente	Indifferente	Indifferente	Indifferente	Vero	Vero	Vero	Falso	Vero	Vero	Falso	Vero	Vero	Vero	Falso	Falso	Falso	Vero	Vero	Falso
38	Maschio	Italiana	Caserta	No	Fuoricorso	Professioni Sanitarie			Sì, raramente	No	>25	No	Non ho effettuato la vaccinazione	Non ha/hanno espresso un’opinione sulla vaccinazione	Televisione/Radio, Operatori del servizio vaccinale della ASL, Ginecologo, Internet		Disaccordo Totale	Disaccordo Totale	Disaccordo Totale	Disaccordo Totale	Disaccordo Totale	Disaccordo Totale	Disaccordo Totale	Disaccordo Totale	Disaccordo Totale	Disaccordo Totale	Disaccordo Totale	In parte in disaccordo	In parte in disaccordo	Disaccordo Totale	Disaccordo Totale	Disaccordo Totale	Disaccordo Totale	Falso	Vero	Vero	Falso	Falso	Falso	Falso	Falso	Vero	Falso	Vero	Vero	Falso	Vero	Vero	Vero
26	Maschio	Italiana	Napoli	Sì	Secondo	Professioni Sanitarie			No	No	Non l'ho effettuata	Si, una lettera	Non ho effettuato la vaccinazione	Non abbiamo affrontato l’argomento	Operatori del servizio vaccinale della ASL	Non ne vedo il motivo	In parte in disaccordo	In parte d'accordo	Disaccordo Totale	Indifferente	In parte d'accordo	In parte in disaccordo	In parte in disaccordo	In parte in disaccordo	Disaccordo Totale	In parte in disaccordo	Disaccordo Totale	Disaccordo Totale	D'accordo	In parte d'accordo	D'accordo	D'accordo	D'accordo	Falso	Falso	Vero	Vero	Falso	Vero	Falso	Vero	Vero	Falso	Vero	Falso	Falso	Vero	Vero	Falso
22	Femmina	Italiana	Salerno	No	Terzo	Professioni Sanitarie	Sì, regolarmente	Sì, regolarmente		Si, presso la mia Asl	<15	No	Ho effettuato la vaccinazione anti-HPV gratuitamente	Ha/Hanno consigliato la vaccinazione	Pediatra/medico di famiglia, Operatori del servizio vaccinale della ASL		Disaccordo Totale	Disaccordo Totale	Disaccordo Totale	Disaccordo Totale	Disaccordo Totale	Disaccordo Totale	Disaccordo Totale	Disaccordo Totale	Disaccordo Totale	Disaccordo Totale	Disaccordo Totale	In parte in disaccordo	In parte in disaccordo	Disaccordo Totale	Disaccordo Totale	Disaccordo Totale	Disaccordo Totale	Falso	Vero	Vero	Vero	Vero	Falso	Falso	Vero	Vero	Vero	Vero	Vero	Falso	Vero	Falso	Falso
21	Femmina	Italiana	Napoli	No	Terzo	Professioni Sanitarie	Sì, regolarmente	Sì, regolarmente		Si, presso la mia Asl	15-19	Non so	Ho effettuato la vaccinazione anti-HPV gratuitamente	Non ha/hanno espresso un’opinione sulla vaccinazione	Operatori del servizio vaccinale della ASL		Disaccordo Totale	Disaccordo Totale	Disaccordo Totale	Disaccordo Totale	Disaccordo Totale	Disaccordo Totale	Disaccordo Totale	Disaccordo Totale	Disaccordo Totale	Disaccordo Totale	Disaccordo Totale	Disaccordo Totale	Disaccordo Totale	Disaccordo Totale	Disaccordo Totale	Disaccordo Totale	In parte d'accordo	Falso	Vero	Vero	Vero	Vero	Vero	Falso	Vero	Vero	Falso	Vero	Vero	Falso	Falso	Vero	Vero
35	Femmina	Italiana	Caserta	No	Secondo	Professioni Sanitarie	Sì, regolarmente	Sì, regolarmente		Si, dal pediatra/medico di famiglia	<15	No	Ho effettuato la vaccinazione anti-HPV gratuitamente	Ha/Hanno consigliato la vaccinazione	Pediatra/medico di famiglia		Indifferente	D'accordo	Disaccordo Totale	Indifferente	D'accordo	In parte in disaccordo	Disaccordo Totale	In parte in disaccordo	Disaccordo Totale	Indifferente	Disaccordo Totale	Disaccordo Totale	D'accordo	D'accordo	D'accordo	D'accordo	D'accordo	Falso	Falso	Vero	Vero	Falso	Vero	Vero	Falso	Vero	Falso	Vero	Falso	Falso	Vero	Falso	Falso
25	Maschio	Italiana	Napoli	Sì	Fuoricorso	Professioni Sanitarie			Sì, raramente	No	Non l'ho effettuata	No	Non ho effettuato la vaccinazione	Non abbiamo affrontato l’argomento	Televisione/Radio, Internet		Disaccordo Totale	Disaccordo Totale	Disaccordo Totale	Disaccordo Totale	Disaccordo Totale	Disaccordo Totale	Disaccordo Totale	In parte d'accordo	Disaccordo Totale	Disaccordo Totale	Disaccordo Totale	Disaccordo Totale	In parte in disaccordo	Disaccordo Totale	In parte d'accordo	In parte d'accordo	In parte d'accordo	Falso	Vero	Vero	Vero	Vero	Vero	Falso	Falso	Vero	Falso	Vero	Vero	Vero	Vero	Vero	Vero
20	Maschio	Italiana	Caserta	No	Secondo	Professioni Sanitarie			Sì, regolarmente	Si, presso la mia Asl	<15	Non so	Ho effettuato la vaccinazione anti-HPV gratuitamente	Non abbiamo affrontato l’argomento	Familiari/Amici		Disaccordo Totale	Disaccordo Totale	Disaccordo Totale	Disaccordo Totale	Disaccordo Totale	Disaccordo Totale	Disaccordo Totale	In parte in disaccordo	In parte in disaccordo	Indifferente	Disaccordo Totale	Disaccordo Totale	Indifferente	Disaccordo Totale	In parte in disaccordo	Indifferente	In parte d'accordo	Falso	Vero	Vero	Falso	Vero	Vero	Falso	Falso	Vero	Falso	Vero	Vero	Falso	Vero	Vero	Falso
23	Maschio	Italiana	Napoli	No	Secondo	Professioni Sanitarie			No	No	Non l'ho effettuata	Non so	Non ho effettuato la vaccinazione	Non abbiamo affrontato l’argomento	Televisione/Radio, Internet		Disaccordo Totale	Disaccordo Totale	Disaccordo Totale	Disaccordo Totale	Disaccordo Totale	Disaccordo Totale	Disaccordo Totale	Disaccordo Totale	Indifferente	Disaccordo Totale	Disaccordo Totale	Disaccordo Totale	Disaccordo Totale	Disaccordo Totale	Disaccordo Totale	Disaccordo Totale	Disaccordo Totale	Falso	Vero	Vero	Falso	Falso	Vero	Falso	Falso	Vero	Falso	Vero	Vero	Falso	Vero	Vero	Vero
26	Femmina	Italiana	Napoli	No	Secondo	Professioni Sanitarie	No	No		Si, presso la mia Asl	<15	Si, una lettera	Ho effettuato la vaccinazione anti-HPV gratuitamente	Non ricordo	Pediatra/medico di famiglia, Familiari/Amici		Disaccordo Totale	Disaccordo Totale	Disaccordo Totale	Disaccordo Totale	Disaccordo Totale	Disaccordo Totale	Indifferente	Disaccordo Totale	Disaccordo Totale	Disaccordo Totale	Disaccordo Totale	Disaccordo Totale	Disaccordo Totale	Disaccordo Totale	Disaccordo Totale	Disaccordo Totale	In parte in disaccordo	Falso	Vero	Vero	Falso	Falso	Vero	Falso	Falso	Vero	Falso	Vero	Falso	Vero	Vero	Vero	Falso
21	Femmina	Italiana	Napoli	No	Terzo	Professioni Sanitarie	Sì, regolarmente	Sì, regolarmente		No	Non l'ho effettuata	Non so	Non ho effettuato la vaccinazione	Non ha/hanno espresso un’opinione sulla vaccinazione	Pediatra/medico di famiglia		Disaccordo Totale	Disaccordo Totale	Disaccordo Totale	Disaccordo Totale	Indifferente	Disaccordo Totale	Disaccordo Totale	In parte d'accordo	Indifferente	In parte d'accordo	Disaccordo Totale	Disaccordo Totale	Disaccordo Totale	Disaccordo Totale	In parte d'accordo	In parte d'accordo	D'accordo	Falso	Vero	Vero	Vero	Vero	Vero	Falso	Falso	Vero	Falso	Vero	Vero	Falso	Vero	Vero	Vero
21	Femmina	Italia	Caserta	No	Terzo	Professioni Sanitarie	Sì, raramente	No		Si, presso la mia Asl	15-19	Non so	Non so se l'ho effettuata gratuitamente o a pagamento	Ha/Hanno consigliato la vaccinazione	Pediatra/medico di famiglia		Disaccordo Totale	Disaccordo Totale	Disaccordo Totale	Disaccordo Totale	Disaccordo Totale	Disaccordo Totale	Disaccordo Totale	Disaccordo Totale	Disaccordo Totale	Disaccordo Totale	Disaccordo Totale	Disaccordo Totale	Disaccordo Totale	Disaccordo Totale	In parte in disaccordo	Disaccordo Totale	In parte in disaccordo	Vero	Vero	Vero	Falso	Falso	Vero	Falso	Falso	Vero	Falso	Vero	Vero	Vero	Vero	Vero	Falso
22	Femmina	Italiana	Napoli	No	Terzo	Professioni Sanitarie	No	No		Si, presso la mia Asl	15-19	Si, più di una lettera	Non so se l'ho effettuata gratuitamente o a pagamento	Ha/Hanno consigliato la vaccinazione	Pediatra/medico di famiglia, Televisione/Radio		Disaccordo Totale	Disaccordo Totale	Disaccordo Totale	Disaccordo Totale	Disaccordo Totale	Disaccordo Totale	In parte in disaccordo	Disaccordo Totale	Disaccordo Totale	Disaccordo Totale	Disaccordo Totale	Disaccordo Totale	Disaccordo Totale	Disaccordo Totale	Disaccordo Totale	Disaccordo Totale	Disaccordo Totale	Falso	Vero	Vero	Vero	Vero	Vero	Falso	Falso	Vero	Falso	Vero	Vero	Vero	Vero	Vero	Falso
22	Maschio	Italiana	Napoli	No	Terzo	Professioni Sanitarie			No	No	Non l'ho effettuata	Non so	Non ho effettuato la vaccinazione	Non abbiamo affrontato l’argomento	Non ho mai sentito parlare di HPV/vaccinazione anti-HPV prima	Non me l’hanno proposto	Indifferente	In parte in disaccordo	Disaccordo Totale	In parte in disaccordo	In parte d'accordo	D'accordo	Disaccordo Totale	Indifferente	In parte in disaccordo	Disaccordo Totale	Disaccordo Totale	Disaccordo Totale	Disaccordo Totale	Disaccordo Totale	Disaccordo Totale	Disaccordo Totale	Disaccordo Totale	Falso	Vero	Vero	Falso	Vero	Vero	Vero	Vero	Vero	Falso	Vero	Falso	Vero	Vero	Vero	Vero
21	Femmina	Italiana	Napoli	No	Terzo	Professioni Sanitarie	Sì, regolarmente	No		Si, presso la mia Asl	<15	Si, una lettera	Ho effettuato la vaccinazione anti-HPV gratuitamente	Ha/Hanno consigliato la vaccinazione	Pediatra/medico di famiglia, Ginecologo, Internet, Manifesti pubblicitari/volantini/giornali		Disaccordo Totale	Disaccordo Totale	Disaccordo Totale	Disaccordo Totale	Disaccordo Totale	Disaccordo Totale	Disaccordo Totale	Disaccordo Totale	Disaccordo Totale	Disaccordo Totale	Disaccordo Totale	Disaccordo Totale	Disaccordo Totale	Disaccordo Totale	Disaccordo Totale	Disaccordo Totale	Disaccordo Totale	Falso	Vero	Vero	Falso	Falso	Falso	Falso	Falso	Vero	Falso	Vero	Falso	Falso	Vero	Vero	Falso
23	Femmina	Italiana	Napoli	No	Terzo	Professioni Sanitarie	Sì, regolarmente	Sì, raramente		Si, presso la mia Asl	<15	Si, più di una telefonata	Ho effettuato la vaccinazione anti-HPV gratuitamente	Ha/Hanno consigliato la vaccinazione	Pediatra/medico di famiglia, Operatori del servizio vaccinale della ASL		Disaccordo Totale	Disaccordo Totale	Disaccordo Totale	Disaccordo Totale	Disaccordo Totale	Disaccordo Totale	Disaccordo Totale	In parte d'accordo	Disaccordo Totale	Disaccordo Totale	Disaccordo Totale	Disaccordo Totale	Disaccordo Totale	Disaccordo Totale	Disaccordo Totale	Disaccordo Totale	Disaccordo Totale	Falso	Vero	Vero	Vero	Vero	Vero	Falso	Falso	Vero	Falso	Vero	Vero	Falso	Vero	Vero	Vero
20	Femmina	Italiana	Napoli	No	Secondo	Professioni Sanitarie	No	No		Si, presso la mia Asl	15-19	Si, una lettera	Ho effettuato la vaccinazione anti-HPV gratuitamente	Ha/Hanno consigliato la vaccinazione	Pediatra/medico di famiglia, Televisione/Radio, Operatori del servizio vaccinale della ASL, Scuola, Internet		In parte in disaccordo	Indifferente	Disaccordo Totale	In parte in disaccordo	In parte d'accordo	Disaccordo Totale	Indifferente	In parte in disaccordo	In parte d'accordo	In parte d'accordo	Disaccordo Totale	Disaccordo Totale	Indifferente	Disaccordo Totale	Disaccordo Totale	Disaccordo Totale	Disaccordo Totale	Falso	Vero	Vero	Falso	Falso	Vero	Falso	Falso	Vero	Vero	Vero	Falso	Vero	Vero	Vero	Falso
19	Femmina	italiana	napoli	No	Secondo	Professioni Sanitarie	Sì, raramente	No		No	Non l'ho effettuata	No	Non ho effettuato la vaccinazione	Non abbiamo affrontato l’argomento	Manifesti pubblicitari/volantini/giornali		Disaccordo Totale	In parte in disaccordo	Disaccordo Totale	Disaccordo Totale	In parte d'accordo	Disaccordo Totale	In parte in disaccordo	In parte in disaccordo	Disaccordo Totale	Disaccordo Totale	In parte d'accordo	Disaccordo Totale	In parte in disaccordo	Disaccordo Totale	Indifferente	Indifferente	Indifferente	Falso	Vero	Vero	Falso	Vero	Vero	Falso	Falso	Vero	Vero	Vero	Vero	Falso	Vero	Vero	Falso
19	Femmina	Italiana	Caserta	No	Primo	Professioni Sanitarie	No	No		Si, dal pediatra/medico di famiglia	<15	Non so	Ho effettuato la vaccinazione anti-HPV gratuitamente	Ha/Hanno consigliato la vaccinazione	Pediatra/medico di famiglia		Disaccordo Totale	Disaccordo Totale	Disaccordo Totale	Disaccordo Totale	Disaccordo Totale	Disaccordo Totale	Disaccordo Totale	Indifferente	Disaccordo Totale	In parte in disaccordo	Disaccordo Totale	Disaccordo Totale	In parte in disaccordo	Disaccordo Totale	In parte in disaccordo	Disaccordo Totale	Disaccordo Totale	Falso	Vero	Vero	Vero	Vero	Vero	Falso	Falso	Vero	Falso	Vero	Vero	Falso	Vero	Vero	Vero
19	Maschio	Italiana	Napoli	No	Primo	Professioni Sanitarie			No	Si, presso la mia Asl	15-19	Non so	Non so se l'ho effettuata gratuitamente o a pagamento	Ha/Hanno consigliato la vaccinazione	Operatori del servizio vaccinale della ASL		Disaccordo Totale	Disaccordo Totale	Disaccordo Totale	Disaccordo Totale	In parte in disaccordo	Disaccordo Totale	Disaccordo Totale	Disaccordo Totale	Disaccordo Totale	Disaccordo Totale	Disaccordo Totale	Disaccordo Totale	Disaccordo Totale	Disaccordo Totale	In parte in disaccordo	In parte d'accordo	In parte d'accordo	Falso	Vero	Vero	Vero	Vero	Vero	Falso	Falso	Vero	Falso	Vero	Vero	Vero	Vero	Vero	Falso
19	Femmina	Italiana	Salerno	No	Primo	Professioni Sanitarie	Sì, raramente	No		Si, presso la mia Asl	<15	Si, una lettera	Ho effettuato la vaccinazione anti-HPV gratuitamente	Ha/Hanno consigliato la vaccinazione	Pediatra/medico di famiglia, Ginecologo, Familiari/Amici, Internet		Disaccordo Totale	Disaccordo Totale	Disaccordo Totale	Disaccordo Totale	Disaccordo Totale	Disaccordo Totale	In parte in disaccordo	Disaccordo Totale	Disaccordo Totale	Disaccordo Totale	Disaccordo Totale	In parte in disaccordo	Disaccordo Totale	Disaccordo Totale	Indifferente	In parte in disaccordo	Indifferente	Falso	Vero	Vero	Vero	Vero	Vero	Falso	Falso	Vero	Falso	Vero	Falso	Falso	Vero	Vero	Falso
19	Femmina	italiana	salerno	Sì	Primo	Professioni Sanitarie	Sì, raramente	No		Si, presso la mia Asl	<15	Si, più di una telefonata e più di una lettera	Ho effettuato la vaccinazione anti-HPV gratuitamente	Ha/Hanno consigliato la vaccinazione	Pediatra/medico di famiglia, Operatori del servizio vaccinale della ASL		Disaccordo Totale	Disaccordo Totale	Disaccordo Totale	Disaccordo Totale	Disaccordo Totale	Disaccordo Totale	Disaccordo Totale	In parte in disaccordo	Disaccordo Totale	Disaccordo Totale	Disaccordo Totale	Disaccordo Totale	Disaccordo Totale	In parte in disaccordo	Disaccordo Totale	Disaccordo Totale	Disaccordo Totale	Falso	Vero	Vero	Vero	Vero	Vero	Falso	Falso	Vero	Falso	Vero	Vero	Vero	Vero	Vero	Vero
19	Femmina	Italia	Napoli	No	Primo	Professioni Sanitarie	No	No		Si, presso un'altra Asl	15-19	Si, una lettera	Ho effettuato la vaccinazione anti-HPV gratuitamente	Ha/Hanno consigliato la vaccinazione	Pediatra/medico di famiglia		Disaccordo Totale	Disaccordo Totale	Disaccordo Totale	Disaccordo Totale	Disaccordo Totale	Disaccordo Totale	Disaccordo Totale	In parte d'accordo	Disaccordo Totale	In parte d'accordo	Disaccordo Totale	Disaccordo Totale	Disaccordo Totale	In parte d'accordo	In parte d'accordo	D'accordo	D'accordo	Falso	Vero	Vero	Falso	Falso	Falso	Falso	Falso	Vero	Falso	Vero	Vero	Vero	Vero	Vero	Vero
19	Femmina	Italiana	Caserta	No	Primo	Professioni Sanitarie	No	No		Si, presso la mia Asl	<15	Si, una lettera	Ho effettuato la vaccinazione anti-HPV gratuitamente	Ha/Hanno consigliato la vaccinazione	Pediatra/medico di famiglia, Televisione/Radio, Familiari/Amici, Scuola		Disaccordo Totale	Disaccordo Totale	Disaccordo Totale	Disaccordo Totale	Disaccordo Totale	Disaccordo Totale	Disaccordo Totale	Disaccordo Totale	Disaccordo Totale	Disaccordo Totale	Disaccordo Totale	Disaccordo Totale	Disaccordo Totale	Disaccordo Totale	Disaccordo Totale	Disaccordo Totale	Disaccordo Totale	Falso	Vero	Vero	Vero	Vero	Vero	Falso	Falso	Vero	Vero	Vero	Falso	Vero	Vero	Vero	Vero
26	Femmina	Brasiliana	Salerno	No	Secondo	Professioni Sanitarie	Sì, raramente	Sì, regolarmente		Si, presso un'altra Asl	<15	No	Ho effettuato la vaccinazione anti-HPV gratuitamente	Ha/Hanno consigliato la vaccinazione	Pediatra/medico di famiglia, Televisione/Radio, Operatori del servizio vaccinale della ASL, Ginecologo, Familiari/Amici		Disaccordo Totale	Disaccordo Totale	D'accordo	Disaccordo Totale	Disaccordo Totale	Disaccordo Totale	Disaccordo Totale	Disaccordo Totale	Disaccordo Totale	Disaccordo Totale	Disaccordo Totale	Disaccordo Totale	Disaccordo Totale	Disaccordo Totale	Indifferente	Disaccordo Totale	Disaccordo Totale	Falso	Vero	Vero	Vero	Vero	Vero	Falso	Vero	Vero	Falso	Vero	Falso	Vero	Vero	Vero	Vero
21	Maschio	Italiana	Napoli	No	Terzo	Professioni Sanitarie			No	No	Non l'ho effettuata	Non so	Non ho effettuato la vaccinazione	Non abbiamo affrontato l’argomento	Televisione/Radio, Scuola, Internet, Manifesti pubblicitari/volantini/giornali		In parte in disaccordo	Disaccordo Totale	Disaccordo Totale	Disaccordo Totale	Indifferente	In parte in disaccordo	In parte in disaccordo	In parte d'accordo	Indifferente	In parte in disaccordo	In parte in disaccordo	Disaccordo Totale	Indifferente	Disaccordo Totale	Disaccordo Totale	In parte in disaccordo	In parte d'accordo	Falso	Vero	Vero	Vero	Vero	Vero	Falso	Falso	Vero	Falso	Vero	Vero	Falso	Vero	Vero	Vero
21	Femmina	Italiana	Napoli	No	Secondo	Professioni Sanitarie	No	No		No	Non l'ho effettuata	Non so	Non ho effettuato la vaccinazione	Non ha/hanno espresso un’opinione sulla vaccinazione	Familiari/Amici, Internet		Disaccordo Totale	Disaccordo Totale	Disaccordo Totale	Disaccordo Totale	Indifferente	Disaccordo Totale	Disaccordo Totale	Indifferente	Disaccordo Totale	Disaccordo Totale	Disaccordo Totale	Disaccordo Totale	D'accordo	Disaccordo Totale	Indifferente	Indifferente	Indifferente	Falso	Falso	Vero	Vero	Falso	Falso	Falso	Vero	Vero	Falso	Vero	Falso	Vero	Vero	Vero	Vero
22	Femmina	Italiana	Napoli	Sì	Terzo	Professioni Sanitarie	No	No		Si con l’università	20-25	Si, una lettera	Ho effettuato la vaccinazione anti-HPV gratuitamente	Non ha/hanno espresso un’opinione sulla vaccinazione	Scuola		Disaccordo Totale	Disaccordo Totale	Disaccordo Totale	Disaccordo Totale	Disaccordo Totale	In parte in disaccordo	In parte in disaccordo	Indifferente	Indifferente	In parte d'accordo	Disaccordo Totale	Disaccordo Totale	In parte d'accordo	Disaccordo Totale	D'accordo	In parte d'accordo	D'accordo	Falso	Vero	Vero	Falso	Falso	Vero	Falso	Falso	Vero	Falso	Vero	Falso	Falso	Vero	Vero	Falso
21	Femmina	Italiana	Napoli	No	Terzo	Professioni Sanitarie	Sì, raramente	Sì, raramente		Si, presso la mia Asl	<15	No	Ho effettuato la vaccinazione anti-HPV gratuitamente	Ha/Hanno consigliato la vaccinazione	Pediatra/medico di famiglia, Corso di laurea in ostetricia		Disaccordo Totale	In parte in disaccordo	In parte in disaccordo	In parte in disaccordo	Disaccordo Totale	Disaccordo Totale	In parte in disaccordo	Disaccordo Totale	Disaccordo Totale	Disaccordo Totale	Indifferente	Disaccordo Totale	In parte in disaccordo	Disaccordo Totale	Indifferente	In parte d'accordo	In parte d'accordo	Falso	Vero	Vero	Vero	Falso	Falso	Falso	Vero	Vero	Falso	Vero	Falso	Falso	Vero	Vero	Vero
22	Femmina	italiana	napoli	Ex fumatore	Terzo	Professioni Sanitarie	No	No		Si, presso la mia Asl	<15	Si, una lettera	Ho effettuato la vaccinazione anti-HPV gratuitamente	Ha/Hanno consigliato la vaccinazione	Pediatra/medico di famiglia, Familiari/Amici, Manifesti pubblicitari/volantini/giornali		Disaccordo Totale	Disaccordo Totale	Disaccordo Totale	Disaccordo Totale	Disaccordo Totale	Disaccordo Totale	Disaccordo Totale	In parte in disaccordo	Disaccordo Totale	Disaccordo Totale	Disaccordo Totale	Disaccordo Totale	Disaccordo Totale	Disaccordo Totale	In parte in disaccordo	Disaccordo Totale	Disaccordo Totale	Falso	Vero	Vero	Falso	Falso	Vero	Falso	Falso	Vero	Falso	Vero	Falso	Vero	Vero	Vero	Falso
22	Femmina	italiana	napoli	No	Terzo	Professioni Sanitarie	No	No		Si, presso la mia Asl	<15	No	Ho effettuato la vaccinazione anti-HPV gratuitamente	Ha/Hanno consigliato la vaccinazione	Pediatra/medico di famiglia, Familiari/Amici		Disaccordo Totale	Disaccordo Totale	Disaccordo Totale	Disaccordo Totale	Disaccordo Totale	Disaccordo Totale	Disaccordo Totale	Disaccordo Totale	Disaccordo Totale	Disaccordo Totale	Disaccordo Totale	Disaccordo Totale	Disaccordo Totale	Disaccordo Totale	Disaccordo Totale	Disaccordo Totale	Disaccordo Totale	Falso	Vero	Vero	Vero	Falso	Vero	Falso	Falso	Vero	Falso	Vero	Falso	Vero	Vero	Vero	Falso
20	Femmina	Italiana	Benevento	Sì	Secondo	Professioni Sanitarie	No	No		No	Non l'ho effettuata	Non so	Non ho effettuato la vaccinazione	Non abbiamo affrontato l’argomento	Televisione/Radio	Non mi è stato comunicato	Disaccordo Totale	Disaccordo Totale	Disaccordo Totale	Disaccordo Totale	Disaccordo Totale	Disaccordo Totale	Disaccordo Totale	Disaccordo Totale	Disaccordo Totale	Disaccordo Totale	Disaccordo Totale	Disaccordo Totale	In parte in disaccordo	Disaccordo Totale	In parte in disaccordo	Disaccordo Totale	In parte d'accordo	Falso	Vero	Vero	Falso	Falso	Vero	Falso	Falso	Vero	Falso	Vero	Vero	Vero	Vero	Vero	Falso
20	Femmina	Italiana	Benevento	Sì	Secondo	Professioni Sanitarie	No	No		No	Non l'ho effettuata	Non so	Non ho effettuato la vaccinazione	Non abbiamo affrontato l’argomento	Televisione/Radio	Non mi è stato comunicato	Disaccordo Totale	Disaccordo Totale	Disaccordo Totale	Disaccordo Totale	Disaccordo Totale	Disaccordo Totale	Disaccordo Totale	Disaccordo Totale	Disaccordo Totale	Disaccordo Totale	Disaccordo Totale	Disaccordo Totale	In parte in disaccordo	Disaccordo Totale	In parte in disaccordo	Disaccordo Totale	In parte d'accordo	Falso	Vero	Vero	Falso	Falso	Vero	Falso	Falso	Vero	Falso	Vero	Vero	Vero	Vero	Vero	Falso
19	Femmina	Italiana	Napoli	No	Secondo	Professioni Sanitarie	Sì, raramente	Sì, raramente		No	Non l'ho effettuata	Non so	Non so se l'ho effettuata gratuitamente o a pagamento	Non abbiamo affrontato l’argomento	Televisione/Radio		Disaccordo Totale	Disaccordo Totale	Disaccordo Totale	Disaccordo Totale	In parte in disaccordo	Disaccordo Totale	Disaccordo Totale	In parte in disaccordo	In parte in disaccordo	Disaccordo Totale	Disaccordo Totale	Disaccordo Totale	Disaccordo Totale	Disaccordo Totale	In parte d'accordo	Indifferente	Indifferente	Falso	Vero	Vero	Vero	Vero	Vero	Falso	Falso	Vero	Falso	Vero	Vero	Falso	Vero	Vero	Falso
19	Maschio	Italiana	Napoli	No	Primo	Professioni Sanitarie			Sì, regolarmente	Si, presso un'altra Asl	15-19	Non so	Non so se l'ho effettuata gratuitamente o a pagamento	Ha/Hanno consigliato la vaccinazione	Familiari/Amici		Disaccordo Totale	In parte in disaccordo	Disaccordo Totale	Disaccordo Totale	In parte in disaccordo	Disaccordo Totale	Disaccordo Totale	In parte in disaccordo	Disaccordo Totale	Disaccordo Totale	Disaccordo Totale	Disaccordo Totale	Disaccordo Totale	Disaccordo Totale	Disaccordo Totale	Disaccordo Totale	Disaccordo Totale	Falso	Vero	Vero	Falso	Falso	Falso	Falso	Falso	Vero	Falso	Vero	Falso	Falso	Vero	Vero	Falso
21	Femmina	italiana	napoli	Sì	Secondo	Professioni Sanitarie	No	No		No	Non l'ho effettuata	Non so	Non ho effettuato la vaccinazione	Non abbiamo affrontato l’argomento	Non ho mai sentito parlare di HPV/vaccinazione anti-HPV prima		Indifferente	In parte in disaccordo	In parte in disaccordo	In parte in disaccordo	In parte in disaccordo	In parte d'accordo	Disaccordo Totale	Indifferente	Indifferente	Indifferente	Disaccordo Totale	Disaccordo Totale	Disaccordo Totale	Indifferente	Disaccordo Totale	Disaccordo Totale	Disaccordo Totale	Falso	Vero	Vero	Vero	Vero	Vero	Falso	Falso	Vero	Falso	Vero	Falso	Vero	Vero	Vero	Falso
20	Maschio	italiana	NA	Sì	Secondo	Professioni Sanitarie			No	Si, presso la mia Asl	15-19	Non so	Ho effettuato la vaccinazione anti-HPV gratuitamente	Ha/Hanno consigliato la vaccinazione	Non ho mai sentito parlare di HPV/vaccinazione anti-HPV prima		Indifferente	Indifferente	Indifferente	Indifferente	Indifferente	Indifferente	Indifferente	Indifferente	Indifferente	Indifferente	Indifferente	Indifferente	Indifferente	Indifferente	Indifferente	Indifferente	Indifferente	Falso	Vero	Vero	Vero	Vero	Falso	Falso	Falso	Vero	Falso	Vero	Vero	Vero	Vero	Vero	Falso
21	Femmina	Italiana	Caserta	No	Secondo	Professioni Sanitarie	No	No		Si, presso la mia Asl	<15	Non so	Non so se l'ho effettuata gratuitamente o a pagamento	Ha/Hanno sconsigliato la vaccinazione	Familiari/Amici		In parte in disaccordo	In parte in disaccordo	Disaccordo Totale	Disaccordo Totale	Disaccordo Totale	In parte in disaccordo	Disaccordo Totale	In parte in disaccordo	Disaccordo Totale	Disaccordo Totale	Disaccordo Totale	Disaccordo Totale	Indifferente	In parte in disaccordo	Disaccordo Totale	Disaccordo Totale	Disaccordo Totale	Falso	Vero	Vero	Falso	Vero	Falso	Falso	Falso	Vero	Falso	Vero	Falso	Falso	Vero	Vero	Falso
21	Femmina	Italiana	Napoli	Sì	Secondo	Professioni Sanitarie	Sì, raramente	Sì, raramente		Si, presso la mia Asl	15-19	Non so	Ho effettuato la vaccinazione anti-HPV gratuitamente	Ha/Hanno consigliato la vaccinazione	Familiari/Amici		In parte in disaccordo	In parte in disaccordo	Disaccordo Totale	Disaccordo Totale	In parte in disaccordo	In parte in disaccordo	In parte in disaccordo	Disaccordo Totale	Disaccordo Totale	Disaccordo Totale	Disaccordo Totale	Indifferente	Disaccordo Totale	Indifferente	Indifferente	Indifferente	Indifferente	Falso	Vero	Vero	Falso	Vero	Falso	Falso	Falso	Vero	Vero	Vero	Falso	Vero	Vero	Vero	Falso
20	Femmina	Italiana	Salerno	No	Secondo	Professioni Sanitarie	Sì, regolarmente	Sì, raramente		No	Non l'ho effettuata	Non so	Non ho effettuato la vaccinazione	Non ha/hanno espresso un’opinione sulla vaccinazione	Ginecologo		Disaccordo Totale	Disaccordo Totale	Disaccordo Totale	Disaccordo Totale	In parte in disaccordo	Disaccordo Totale	Disaccordo Totale	In parte in disaccordo	In parte in disaccordo	In parte in disaccordo	In parte in disaccordo	Disaccordo Totale	In parte in disaccordo	Disaccordo Totale	Disaccordo Totale	Indifferente	Indifferente	Falso	Vero	Vero	Vero	Falso	Vero	Falso	Falso	Vero	Falso	Vero	Falso	Vero	Vero	Vero	Falso
20	Femmina	Italiana	Salerno	No	Secondo	Professioni Sanitarie	Sì, regolarmente	Sì, raramente		No	Non l'ho effettuata	Non so	Non ho effettuato la vaccinazione	Non ha/hanno espresso un’opinione sulla vaccinazione	Ginecologo		Disaccordo Totale	Disaccordo Totale	Disaccordo Totale	Disaccordo Totale	In parte in disaccordo	Disaccordo Totale	Disaccordo Totale	In parte in disaccordo	In parte in disaccordo	In parte in disaccordo	In parte in disaccordo	Disaccordo Totale	In parte in disaccordo	Disaccordo Totale	Disaccordo Totale	Indifferente	Indifferente	Falso	Vero	Vero	Vero	Falso	Vero	Falso	Falso	Vero	Falso	Vero	Falso	Vero	Vero	Vero	Falso
18	Maschio	Italiana	Napoli	No	Secondo	Professioni Sanitarie			No	No	Non l'ho effettuata	Non so	Non ho effettuato la vaccinazione	Non abbiamo affrontato l’argomento	Operatori del servizio vaccinale della ASL		Disaccordo Totale	In parte in disaccordo	Disaccordo Totale	Disaccordo Totale	Indifferente	In parte in disaccordo	In parte in disaccordo	Indifferente	Disaccordo Totale	Indifferente	Disaccordo Totale	Disaccordo Totale	Disaccordo Totale	Indifferente	Indifferente	Indifferente	Indifferente	Falso	Vero	Vero	Vero	Falso	Falso	Falso	Falso	Vero	Vero	Vero	Falso	Vero	Vero	Vero	Vero
20	Femmina	Italiana	Caserta	Ex fumatore	Secondo	Professioni Sanitarie	No	No		Si, presso la mia Asl	<15	Non so	Non so se l'ho effettuata gratuitamente o a pagamento	Ha/Hanno consigliato la vaccinazione	Operatori del servizio vaccinale della ASL		Disaccordo Totale	Indifferente	In parte in disaccordo	In parte in disaccordo	In parte d'accordo	In parte in disaccordo	In parte in disaccordo	Indifferente	In parte in disaccordo	In parte in disaccordo	In parte in disaccordo	Disaccordo Totale	Indifferente	Indifferente	Indifferente	In parte in disaccordo	Indifferente	Vero	Vero	Falso	Falso	Falso	Vero	Falso	Vero	Vero	Vero	Falso	Vero	Falso	Vero	Falso	Vero
20	Maschio	Italiana	Napoli	No	Secondo	Professioni Sanitarie			No	No	Non l'ho effettuata	No	Non ho effettuato la vaccinazione	Non abbiamo affrontato l’argomento	Scuola		Disaccordo Totale	Disaccordo Totale	Disaccordo Totale	Disaccordo Totale	In parte in disaccordo	Indifferente	Disaccordo Totale	Indifferente	In parte in disaccordo	Indifferente	Disaccordo Totale	Disaccordo Totale	In parte d'accordo	Disaccordo Totale	In parte in disaccordo	In parte d'accordo	Indifferente	Vero	Falso	Vero	Falso	Falso	Vero	Falso	Falso	Vero	Falso	Vero	Vero	Vero	Vero	Falso	Vero
38	Maschio	Italiana	Caserta	Ex fumatore	Secondo	Professioni Sanitarie			No	No	Non l'ho effettuata	No	Non ho effettuato la vaccinazione	Non abbiamo affrontato l’argomento	Internet		D'accordo	Disaccordo Totale	Disaccordo Totale	Disaccordo Totale	In parte in disaccordo	In parte in disaccordo	Disaccordo Totale	Disaccordo Totale	Indifferente	Indifferente	Indifferente	Indifferente	Disaccordo Totale	In parte in disaccordo	Indifferente	Indifferente	D'accordo	Falso	Vero	Vero	Vero	Falso	Vero	Vero	Falso	Vero	Falso	Vero	Vero	Falso	Falso	Vero	Vero
20	Femmina	Italiana	Salerno	No	Secondo	Professioni Sanitarie	Sì, regolarmente	Sì, raramente		Si, presso la mia Asl	<15	Non so	Ho effettuato la vaccinazione anti-HPV a pagamento	Ha/Hanno consigliato la vaccinazione	Pediatra/medico di famiglia,		Disaccordo Totale	Disaccordo Totale	Disaccordo Totale	Disaccordo Totale	Disaccordo Totale	Disaccordo Totale	Disaccordo Totale	Disaccordo Totale	Disaccordo Totale	Disaccordo Totale	Disaccordo Totale	Disaccordo Totale	Disaccordo Totale	Disaccordo Totale	Disaccordo Totale	In parte in disaccordo	In parte in disaccordo	Falso	Vero	Vero	Vero	Falso	Falso	Falso	Falso	Vero	Falso	Vero	Falso	Vero	Vero	Vero	Falso
20	Femmina	Italiana	Benevento	Sì	Secondo	Professioni Sanitarie	No	No		No	Non l'ho effettuata	Non so	Non ho effettuato la vaccinazione	Non abbiamo affrontato l’argomento	Televisione/Radio	Non mi è stato comunicato	Disaccordo Totale	Disaccordo Totale	Disaccordo Totale	Disaccordo Totale	Disaccordo Totale	Disaccordo Totale	Disaccordo Totale	Disaccordo Totale	Disaccordo Totale	Disaccordo Totale	Disaccordo Totale	Disaccordo Totale	In parte in disaccordo	Disaccordo Totale	In parte in disaccordo	Disaccordo Totale	In parte d'accordo	Falso	Vero	Vero	Falso	Falso	Vero	Falso	Falso	Vero	Falso	Vero	Vero	Vero	Vero	Vero	Falso
23	Femmina	Italiana	Napoli	No	Primo	Professioni Sanitarie	Sì, regolarmente	No		Si, presso la mia Asl	15-19	No	Ho effettuato la vaccinazione anti-HPV gratuitamente	Ha/Hanno consigliato la vaccinazione	Pediatra/medico di famiglia,		Disaccordo Totale	Disaccordo Totale	Disaccordo Totale	Disaccordo Totale	Disaccordo Totale	Disaccordo Totale	Disaccordo Totale	In parte in disaccordo	Disaccordo Totale	Disaccordo Totale	Disaccordo Totale	Disaccordo Totale	Disaccordo Totale	Disaccordo Totale	Disaccordo Totale	Disaccordo Totale	Disaccordo Totale	Falso	Vero	Vero	Vero	Vero	Falso	Falso	Vero	Vero	Falso	Vero	Falso	Falso	Vero	Vero	Falso
23	Femmina	Italiana	Napoli	No	Primo	Professioni Sanitarie	Sì, regolarmente	No		Si, presso la mia Asl	15-19	No	Ho effettuato la vaccinazione anti-HPV gratuitamente	Ha/Hanno consigliato la vaccinazione	Pediatra/medico di famiglia,		Disaccordo Totale	Disaccordo Totale	Disaccordo Totale	Disaccordo Totale	Disaccordo Totale	Disaccordo Totale	Disaccordo Totale	In parte in disaccordo	Disaccordo Totale	Disaccordo Totale	Disaccordo Totale	Disaccordo Totale	Disaccordo Totale	Disaccordo Totale	Disaccordo Totale	Disaccordo Totale	Disaccordo Totale	Falso	Vero	Vero	Vero	Vero	Falso	Falso	Vero	Vero	Falso	Vero	Falso	Falso	Vero	Vero	Falso
19	Femmina	italiana	napoli	No	Primo	Professioni Sanitarie	Sì, raramente	No		Si, presso la mia Asl	<15	No	Ho effettuato la vaccinazione anti-HPV gratuitamente	Non abbiamo affrontato l’argomento	Pediatra/medico di famiglia		In parte in disaccordo	Disaccordo Totale	In parte in disaccordo	Disaccordo Totale	Disaccordo Totale	Disaccordo Totale	In parte in disaccordo	Indifferente	Indifferente	Indifferente	Disaccordo Totale	Disaccordo Totale	Disaccordo Totale	Disaccordo Totale	Disaccordo Totale	Indifferente	In parte d'accordo	Falso	Vero	Vero	Vero	Falso	Vero	Vero	Falso	Vero	Falso	Vero	Vero	Falso	Vero	Vero	Vero
22	Femmina	Italiana	Napoli	No	Primo	Professioni Sanitarie	Sì, raramente	No		Si, dal pediatra/medico di famiglia	15-19	Si, una lettera	Ho effettuato la vaccinazione anti-HPV gratuitamente	Ha/Hanno consigliato la vaccinazione	Pediatra/medico di famiglia		Disaccordo Totale	Disaccordo Totale	Disaccordo Totale	Disaccordo Totale	Disaccordo Totale	Disaccordo Totale	Disaccordo Totale	Disaccordo Totale	Disaccordo Totale	Disaccordo Totale	Disaccordo Totale	Disaccordo Totale	Disaccordo Totale	Disaccordo Totale	In parte in disaccordo	In parte in disaccordo	In parte in disaccordo	Falso	Vero	Vero	Vero	Vero	Vero	Falso	Vero	Vero	Falso	Vero	Vero	Vero	Vero	Vero	Vero
19	Femmina	Italiana	Napoli	No	Primo	Professioni Sanitarie	Sì, regolarmente	Sì, regolarmente		Si, presso la mia Asl	<15	Si, una telefonata	Non so se l'ho effettuata gratuitamente o a pagamento	Ha/Hanno consigliato la vaccinazione	Pediatra/medico di famiglia		Disaccordo Totale	Disaccordo Totale	Disaccordo Totale	Disaccordo Totale	Disaccordo Totale	Disaccordo Totale	Disaccordo Totale	In parte d'accordo	In parte in disaccordo	Disaccordo Totale	Disaccordo Totale	Disaccordo Totale	Disaccordo Totale	Disaccordo Totale	Disaccordo Totale	Disaccordo Totale	Disaccordo Totale	Falso	Vero	Vero	Vero	Vero	Vero	Falso	Falso	Vero	Falso	Vero	Vero	Vero	Vero	Vero	Falso
21	Femmina	Italiana	CE	No	Primo	Professioni Sanitarie	Sì, regolarmente	Sì, regolarmente		Si, presso la mia Asl	<15	Si, una lettera	Ho effettuato la vaccinazione anti-HPV gratuitamente	Ha/Hanno consigliato la vaccinazione	Pediatra/medico di famiglia, Operatori del servizio vaccinale della ASL		Disaccordo Totale	Disaccordo Totale	Disaccordo Totale	Disaccordo Totale	Disaccordo Totale	Disaccordo Totale	Disaccordo Totale	Disaccordo Totale	Disaccordo Totale	Disaccordo Totale	Disaccordo Totale	Disaccordo Totale	Disaccordo Totale	Disaccordo Totale	Disaccordo Totale	Disaccordo Totale	Disaccordo Totale	Falso	Vero	Vero	Vero	Vero	Vero	Falso	Falso	Vero	Falso	Vero	Vero	Falso	Vero	Vero	Falso
20	Femmina	Italiana	Napoli	No	Primo	Professioni Sanitarie	No	No		Si, presso la mia Asl	<15	Non so	Ho effettuato la vaccinazione anti-HPV gratuitamente	Ha/Hanno consigliato la vaccinazione	Pediatra/medico di famiglia, Televisione/Radio, Operatori del servizio vaccinale della ASL, Familiari/Amici, Internet		In parte in disaccordo	Indifferente	Disaccordo Totale	Disaccordo Totale	In parte d'accordo	Disaccordo Totale	Disaccordo Totale	In parte in disaccordo	In parte in disaccordo	In parte in disaccordo	Disaccordo Totale	Disaccordo Totale	Indifferente	In parte in disaccordo	Disaccordo Totale	Disaccordo Totale	In parte in disaccordo	Falso	Falso	Vero	Vero	Vero	Vero	Falso	Falso	Vero	Falso	Vero	Vero	Vero	Vero	Vero	Falso
18	Maschio	Italiana	Napoli	No	Primo	Professioni Sanitarie			No	No	Non l'ho effettuata	Non so	Non ho effettuato la vaccinazione	Non abbiamo affrontato l’argomento	Televisione/Radio, Operatori del servizio vaccinale della ASL		In parte in disaccordo	Indifferente	Disaccordo Totale	Disaccordo Totale	D'accordo	D'accordo	Indifferente	Disaccordo Totale	Disaccordo Totale	In parte in disaccordo	In parte in disaccordo	Disaccordo Totale	Disaccordo Totale	Indifferente	Disaccordo Totale	Disaccordo Totale	Indifferente	Vero	Vero	Vero	Falso	Vero	Vero	Falso	Vero	Falso	Falso	Vero	Vero	Falso	Vero	Vero	Falso
19	Femmina	Italiana	Napoli	No	Primo	Professioni Sanitarie	Sì, regolarmente	No		No	Non l'ho effettuata	Non so	Non ho effettuato la vaccinazione	Non abbiamo affrontato l’argomento	Non ho mai sentito parlare di HPV/vaccinazione anti-HPV prima	Non ne ero a conoscenza	In parte in disaccordo	Disaccordo Totale	Disaccordo Totale	Disaccordo Totale	Indifferente	Disaccordo Totale	Disaccordo Totale	Indifferente	Indifferente	Indifferente	Disaccordo Totale	Disaccordo Totale	D'accordo	In parte in disaccordo	Indifferente	In parte in disaccordo	In parte in disaccordo	Falso	Vero	Falso	Falso	Falso	Vero	Falso	Falso	Vero	Falso	Vero	Vero	Falso	Vero	Vero	Falso
19	Femmina	Italiana	Napoli	No	Primo	Professioni Sanitarie	Sì, regolarmente	No		Si, dal pediatra/medico di famiglia	15-19	Non so	Non so se l'ho effettuata gratuitamente o a pagamento	Ha/Hanno consigliato la vaccinazione	Pediatra/medico di famiglia		Disaccordo Totale	Disaccordo Totale	Disaccordo Totale	Disaccordo Totale	Disaccordo Totale	Disaccordo Totale	Disaccordo Totale	Disaccordo Totale	Disaccordo Totale	Disaccordo Totale	Disaccordo Totale	Disaccordo Totale	Disaccordo Totale	Disaccordo Totale	Disaccordo Totale	Disaccordo Totale	Disaccordo Totale	Falso	Falso	Vero	Vero	Vero	Vero	Falso	Falso	Vero	Vero	Vero	Vero	Falso	Vero	Vero	Vero
19	Femmina	Italiana	SA	No	Primo	Professioni Sanitarie	No	No		No	Non l'ho effettuata	Non so	Non ho effettuato la vaccinazione	Non abbiamo affrontato l’argomento	Pediatra/medico di famiglia, Televisione/Radio, Familiari/Amici, Manifesti pubblicitari/volantini/giornali	Perché,purtroppo,non si è dato forse il giusto peso all'argomento	In parte in disaccordo	Disaccordo Totale	Disaccordo Totale	In parte in disaccordo	In parte d'accordo	Indifferente	Disaccordo Totale	In parte d'accordo	Indifferente	In parte in disaccordo	In parte d'accordo	Disaccordo Totale	In parte in disaccordo	Indifferente	In parte d'accordo	Indifferente	In parte d'accordo	Falso	Vero	Vero	Falso	Falso	Vero	Falso	Falso	Vero	Falso	Vero	Falso	Falso	Vero	Vero	Vero
20	Maschio	Italiana	Napoli	No	Primo	Professioni Sanitarie			No	No	Non l'ho effettuata	Non so	Non ho effettuato la vaccinazione	Non abbiamo affrontato l’argomento	Pediatra/medico di famiglia, Familiari/Amici	Non me l’hanno chiesto	Disaccordo Totale	Disaccordo Totale	Disaccordo Totale	Disaccordo Totale	Disaccordo Totale	In parte in disaccordo	In parte in disaccordo	In parte d'accordo	Indifferente	Indifferente	In parte in disaccordo	Disaccordo Totale	In parte in disaccordo	Indifferente	In parte d'accordo	Indifferente	In parte d'accordo	Falso	Vero	Vero	Vero	Vero	Vero	Falso	Falso	Vero	Falso	Vero	Vero	Vero	Vero	Vero	Vero
19	Maschio	Italiana	Salerno	Sì	Primo	Professioni Sanitarie			No	No	Non l'ho effettuata	No	Non ho effettuato la vaccinazione	Non abbiamo affrontato l’argomento	Pediatra/medico di famiglia, Ginecologo, Familiari/Amici		Disaccordo Totale	Disaccordo Totale	In parte in disaccordo	Disaccordo Totale	Disaccordo Totale	Disaccordo Totale	Disaccordo Totale	Indifferente	Disaccordo Totale	Disaccordo Totale	Disaccordo Totale	Disaccordo Totale	Disaccordo Totale	Disaccordo Totale	In parte in disaccordo	Disaccordo Totale	In parte in disaccordo	Falso	Vero	Vero	Falso	Vero	Vero	Falso	Falso	Vero	Falso	Vero	Falso	Vero	Vero	Falso	Falso
22	Maschio	Italiana	Napoli	No	Primo	Professioni Sanitarie			No	Si, presso la mia Asl	<15	Non so	Non so se l'ho effettuata gratuitamente o a pagamento	Non abbiamo affrontato l’argomento	Scuola		Disaccordo Totale	Disaccordo Totale	Disaccordo Totale	Disaccordo Totale	Disaccordo Totale	Disaccordo Totale	Disaccordo Totale	Disaccordo Totale	Disaccordo Totale	Disaccordo Totale	Disaccordo Totale	Disaccordo Totale	Disaccordo Totale	Disaccordo Totale	Disaccordo Totale	Disaccordo Totale	Disaccordo Totale	Vero	Vero	Falso	Falso	Vero	Vero	Falso	Falso	Vero	Falso	Vero	Vero	Falso	Falso	Vero	Vero
22	Femmina	italiana	na	Ex fumatore	Primo	Professioni Sanitarie	Sì, regolarmente	No		Si, presso la mia Asl	15-19	Non so	Non so se l'ho effettuata gratuitamente o a pagamento	Ha/Hanno consigliato la vaccinazione	Operatori del servizio vaccinale della ASL, Ginecologo		Disaccordo Totale	Disaccordo Totale	Disaccordo Totale	Disaccordo Totale	Disaccordo Totale	Disaccordo Totale	Disaccordo Totale	Disaccordo Totale	Disaccordo Totale	Disaccordo Totale	Disaccordo Totale	Disaccordo Totale	Disaccordo Totale	Disaccordo Totale	Disaccordo Totale	In parte in disaccordo	In parte in disaccordo	Vero	Vero	Vero	Vero	Falso	Vero	Falso	Falso	Vero	Falso	Vero	Vero	Falso	Vero	Vero	Falso
19	Maschio	Italiana	Casalnuovo di Napoli	No	Primo	Professioni Sanitarie			No	No	Non l'ho effettuata	No	Non ho effettuato la vaccinazione	Non abbiamo affrontato l’argomento	Internet		Disaccordo Totale	Disaccordo Totale	Disaccordo Totale	Disaccordo Totale	Disaccordo Totale	Disaccordo Totale	Disaccordo Totale	Disaccordo Totale	Disaccordo Totale	Disaccordo Totale	In parte in disaccordo	Disaccordo Totale	Disaccordo Totale	Disaccordo Totale	Disaccordo Totale	Indifferente	In parte in disaccordo	Vero	Vero	Vero	Vero	Falso	Falso	Falso	Falso	Vero	Falso	Vero	Vero	Vero	Vero	Falso	Vero
19	Femmina	Italiana	caserta	Ex fumatore	Primo	Professioni Sanitarie	Sì, raramente	No		Si, presso la mia Asl	<15	No	Non so se l'ho effettuata gratuitamente o a pagamento	Non abbiamo affrontato l’argomento	Ginecologo, Familiari/Amici, Internet		Disaccordo Totale	Disaccordo Totale	Disaccordo Totale	Disaccordo Totale	In parte in disaccordo	Disaccordo Totale	Disaccordo Totale	Indifferente	In parte in disaccordo	In parte d'accordo	Disaccordo Totale	Disaccordo Totale	Disaccordo Totale	Disaccordo Totale	In parte in disaccordo	In parte in disaccordo	D'accordo	Falso	Vero	Vero	Vero	Falso	Falso	Falso	Falso	Vero	Falso	Vero	Falso	Falso	Vero	Vero	Falso
22	Maschio	Italiana	Napoli	No	Primo	Professioni Sanitarie			Sì, raramente	No	Non l'ho effettuata	Non so	Non ho effettuato la vaccinazione	Non abbiamo affrontato l’argomento	Non ho mai sentito parlare di HPV/vaccinazione anti-HPV prima	Mai sentito parlare di questa vaccinazione che io ricorda	In parte d'accordo	Disaccordo Totale	Indifferente	In parte in disaccordo	Indifferente	Indifferente	Disaccordo Totale	Indifferente	In parte d'accordo	In parte d'accordo	In parte in disaccordo	Indifferente	D'accordo	In parte d'accordo	D'accordo	Indifferente	Indifferente	Vero	Vero	Vero	Falso	Vero	Vero	Falso	Falso	Vero	Falso	Vero	Vero	Vero	Vero	Vero	Vero
19	Femmina	Italia	Lecce	Sì	Primo	Professioni Sanitarie	No	No		Si, presso la mia Asl	<15	Si, una lettera	Ho effettuato la vaccinazione anti-HPV gratuitamente	Ha/Hanno consigliato la vaccinazione	Pediatra/medico di famiglia		In parte in disaccordo	Disaccordo Totale	Disaccordo Totale	Disaccordo Totale	In parte in disaccordo	In parte in disaccordo	Indifferente	In parte in disaccordo	Disaccordo Totale	In parte in disaccordo	Disaccordo Totale	Disaccordo Totale	Disaccordo Totale	Disaccordo Totale	Disaccordo Totale	Disaccordo Totale	Disaccordo Totale	Falso	Vero	Vero	Vero	Vero	Vero	Falso	Falso	Vero	Falso	Vero	Vero	Vero	Vero	Vero	Falso
19	Femmina	italiana	napoli	No	Primo	Professioni Sanitarie	Sì, regolarmente	No		Si, presso la mia Asl	<15	Non so	Non so se l'ho effettuata gratuitamente o a pagamento	Ha/Hanno consigliato la vaccinazione	Pediatra/medico di famiglia, Ginecologo, Farmacista, Familiari/Amici, Internet		Disaccordo Totale	Disaccordo Totale	Disaccordo Totale	Disaccordo Totale	Indifferente	Disaccordo Totale	Disaccordo Totale	In parte in disaccordo	Disaccordo Totale	Disaccordo Totale	Disaccordo Totale	Disaccordo Totale	Disaccordo Totale	Disaccordo Totale	Disaccordo Totale	D'accordo	D'accordo	Falso	Vero	Vero	Falso	Vero	Vero	Falso	Falso	Vero	Falso	Vero	Falso	Vero	Vero	Falso	Vero
19	Femmina	Italiana	Napoli	Sì	Primo	Professioni Sanitarie	No	No		Si, presso la mia Asl	<15	Non so	Ho effettuato la vaccinazione anti-HPV gratuitamente	Non abbiamo affrontato l’argomento	Pediatra/medico di famiglia		Indifferente	Disaccordo Totale	Disaccordo Totale	Disaccordo Totale	In parte d'accordo	Indifferente	In parte in disaccordo	Indifferente	Disaccordo Totale	Disaccordo Totale	Disaccordo Totale	Disaccordo Totale	Indifferente	Disaccordo Totale	Indifferente	Disaccordo Totale	In parte d'accordo	Vero	Vero	Vero	Vero	Vero	Vero	Falso	Falso	Vero	Falso	Vero	Vero	Vero	Vero	Vero	Vero
18	Femmina	Italiana	Monte di procida	Sì	Primo	Professioni Sanitarie	No	No		No	Non l'ho effettuata	No	Non ho effettuato la vaccinazione	Non abbiamo affrontato l’argomento	Non ho mai sentito parlare di HPV/vaccinazione anti-HPV prima		Disaccordo Totale	Disaccordo Totale	Disaccordo Totale	Disaccordo Totale	Disaccordo Totale	Disaccordo Totale	Disaccordo Totale	Disaccordo Totale	D'accordo	Disaccordo Totale	Disaccordo Totale	Disaccordo Totale	Disaccordo Totale	Disaccordo Totale	Disaccordo Totale	Disaccordo Totale	Disaccordo Totale	Vero	Vero	Vero	Falso	Vero	Vero	Falso	Falso	Vero	Falso	Vero	Falso	Vero	Vero	Vero	Falso
20	Femmina	Italiana	Napoli	No	Primo	Professioni Sanitarie	Sì, regolarmente	No		Si, presso la mia Asl	15-19	No	Ho effettuato la vaccinazione anti-HPV a pagamento	Ha/Hanno consigliato la vaccinazione	Pediatra/medico di famiglia		Disaccordo Totale	Disaccordo Totale	Disaccordo Totale	Disaccordo Totale	Indifferente	In parte in disaccordo	Disaccordo Totale	In parte in disaccordo	In parte in disaccordo	In parte in disaccordo	Disaccordo Totale	Disaccordo Totale	In parte in disaccordo	Disaccordo Totale	In parte in disaccordo	In parte in disaccordo	In parte d'accordo	Falso	Vero	Vero	Vero	Vero	Vero	Falso	Falso	Vero	Falso	Vero	Vero	Vero	Vero	Vero	Falso
19	Femmina	Italiana	Napoli	No	Primo	Professioni Sanitarie	No	No		Si, presso la mia Asl	<15	Non so	Non so se l'ho effettuata gratuitamente o a pagamento	Non abbiamo affrontato l’argomento	Non lo so		In parte in disaccordo	Disaccordo Totale	Disaccordo Totale	In parte in disaccordo	Indifferente	In parte in disaccordo	In parte in disaccordo	Indifferente	Indifferente	Indifferente	Indifferente	Disaccordo Totale	In parte in disaccordo	Disaccordo Totale	Disaccordo Totale	Indifferente	Indifferente	Falso	Vero	Vero	Vero	Vero	Falso	Falso	Falso	Vero	Vero	Vero	Falso	Vero	Vero	Vero	Falso
19	Femmina	Italiana	Salerno	No	Primo	Professioni Sanitarie	No	No		Si, presso la mia Asl	<15	Si, una lettera	Ho effettuato la vaccinazione anti-HPV gratuitamente	Ha/Hanno consigliato la vaccinazione	Pediatra/medico di famiglia		Disaccordo Totale	Disaccordo Totale	Disaccordo Totale	Disaccordo Totale	Indifferente	In parte in disaccordo	Disaccordo Totale	Disaccordo Totale	Disaccordo Totale	Disaccordo Totale	Disaccordo Totale	Disaccordo Totale	Disaccordo Totale	Disaccordo Totale	In parte d'accordo	Disaccordo Totale	Disaccordo Totale	Falso	Falso	Vero	Falso	Falso	Vero	Falso	Falso	Vero	Falso	Vero	Vero	Falso	Vero	Vero	Falso
30	Femmina	Italiana	Napoli	Sì	Primo	Professioni Sanitarie	Sì, regolarmente	Sì, regolarmente		No	Non l'ho effettuata	Si, una lettera	Non ho effettuato la vaccinazione	Non abbiamo affrontato l’argomento	Internet		Disaccordo Totale	Disaccordo Totale	Disaccordo Totale	Disaccordo Totale	Disaccordo Totale	D'accordo	Disaccordo Totale	Disaccordo Totale	Disaccordo Totale	Disaccordo Totale	Disaccordo Totale	Disaccordo Totale	Disaccordo Totale	Disaccordo Totale	In parte in disaccordo	Disaccordo Totale	D'accordo	Falso	Vero	Vero	Vero	Vero	Vero	Falso	Vero	Vero	Falso	Vero	Falso	Vero	Vero	Vero	Vero
19	Maschio	italiana	napoli	Sì	Primo	Professioni Sanitarie			No	No	Non l'ho effettuata	Non so	Non ho effettuato la vaccinazione	Ha/Hanno consigliato la vaccinazione	Pediatra/medico di famiglia		Disaccordo Totale	Disaccordo Totale	Disaccordo Totale	Disaccordo Totale	D'accordo	Disaccordo Totale	Indifferente	Disaccordo Totale	Disaccordo Totale	Disaccordo Totale	Disaccordo Totale	Disaccordo Totale	Disaccordo Totale	Disaccordo Totale	Disaccordo Totale	Disaccordo Totale	Disaccordo Totale	Falso	Vero	Vero	Vero	Falso	Vero	Falso	Falso	Vero	Falso	Vero	Falso	Vero	Vero	Vero	Falso
22	Femmina	Italiana	Napoli	Sì	Primo	Professioni Sanitarie	Sì, regolarmente	Sì, regolarmente		Si, presso la mia Asl	<15	Si, una telefonata	Ho effettuato la vaccinazione anti-HPV gratuitamente	Ha/Hanno consigliato la vaccinazione	Pediatra/medico di famiglia, Ginecologo, Familiari/Amici	Sotto consiglio medico	Disaccordo Totale	Disaccordo Totale	Disaccordo Totale	Disaccordo Totale	Disaccordo Totale	Disaccordo Totale	Disaccordo Totale	Disaccordo Totale	Disaccordo Totale	Disaccordo Totale	Disaccordo Totale	Disaccordo Totale	Disaccordo Totale	Disaccordo Totale	In parte in disaccordo	Disaccordo Totale	In parte in disaccordo	Falso	Vero	Vero	Falso	Falso	Falso	Falso	Falso	Vero	Falso	Vero	Vero	Vero	Vero	Vero	Falso
22	Maschio	Italiana	Napoli	No	Primo	Professioni Sanitarie			Sì, regolarmente	Non ricordo	Non l'ho effettuata	Non so	Non so se l'ho effettuata gratuitamente o a pagamento	Non ha/hanno espresso un’opinione sulla vaccinazione	Internet		Disaccordo Totale	Disaccordo Totale	Disaccordo Totale	Disaccordo Totale	Disaccordo Totale	Disaccordo Totale	Disaccordo Totale	Disaccordo Totale	In parte in disaccordo	Disaccordo Totale	Disaccordo Totale	Disaccordo Totale	Disaccordo Totale	Disaccordo Totale	Disaccordo Totale	Disaccordo Totale	In parte in disaccordo	Falso	Vero	Vero	Vero	Vero	Vero	Falso	Falso	Vero	Falso	Vero	Vero	Falso	Vero	Vero	Vero
19	Maschio	Italiana	Napoli	No	Primo	Professioni Sanitarie			No	Si, presso la mia Asl	<15	No	Ho effettuato la vaccinazione anti-HPV a pagamento	Non ha/hanno espresso un’opinione sulla vaccinazione	Televisione/Radio, Internet		In parte in disaccordo	Disaccordo Totale	Disaccordo Totale	Disaccordo Totale	Disaccordo Totale	In parte in disaccordo	Disaccordo Totale	In parte in disaccordo	In parte in disaccordo	Indifferente	In parte in disaccordo	Disaccordo Totale	In parte in disaccordo	Disaccordo Totale	Disaccordo Totale	Disaccordo Totale	In parte in disaccordo	Falso	Vero	Vero	Vero	Falso	Vero	Falso	Vero	Vero	Falso	Vero	Falso	Falso	Vero	Vero	Falso
18	Femmina	Italia	Caserta	No	Primo	Professioni Sanitarie	Sì, regolarmente	No		Si, presso la mia Asl	15-19	Non so	Non so se l'ho effettuata gratuitamente o a pagamento	Ha/Hanno consigliato la vaccinazione	Pediatra/medico di famiglia, Ginecologo		Disaccordo Totale	In parte in disaccordo	Disaccordo Totale	Disaccordo Totale	In parte in disaccordo	Disaccordo Totale	Disaccordo Totale	Indifferente	Disaccordo Totale	Disaccordo Totale	Disaccordo Totale	Disaccordo Totale	Indifferente	In parte in disaccordo	Indifferente	Indifferente	Indifferente	Vero	Vero	Vero	Falso	Vero	Falso	Falso	Falso	Vero	Vero	Vero	Falso	Vero	Vero	Vero	Falso
26	Maschio	Italiana	Napoli	Sì	Primo	Professioni Sanitarie			Sì, raramente	No	Non l'ho effettuata	No	Non ho effettuato la vaccinazione	Non abbiamo affrontato l’argomento	Familiari/Amici, Scuola	L'ho scoperto dopo l'età del vaccino	Disaccordo Totale	Disaccordo Totale	Disaccordo Totale	Disaccordo Totale	Disaccordo Totale	Indifferente	Disaccordo Totale	Indifferente	Indifferente	In parte in disaccordo	Disaccordo Totale	Disaccordo Totale	Disaccordo Totale	Disaccordo Totale	Disaccordo Totale	Indifferente	In parte in disaccordo	Falso	Vero	Vero	Vero	Vero	Vero	Falso	Falso	Vero	Falso	Vero	Vero	Falso	Vero	Vero	Vero
19	Femmina	Italiana	Caserta	No	Primo	Professioni Sanitarie	No	No		Non mi ricordo	Non l'ho effettuata	Non so	Non so se l'ho effettuata gratuitamente o a pagamento	Non abbiamo affrontato l’argomento	Scuola		Disaccordo Totale	Disaccordo Totale	Disaccordo Totale	Disaccordo Totale	In parte in disaccordo	Disaccordo Totale	Disaccordo Totale	Disaccordo Totale	Indifferente	Disaccordo Totale	Disaccordo Totale	Disaccordo Totale	In parte in disaccordo	In parte in disaccordo	In parte in disaccordo	In parte in disaccordo	In parte in disaccordo	Falso	Vero	Vero	Falso	Falso	Vero	Falso	Vero	Vero	Vero	Falso	Vero	Falso	Vero	Falso	Vero
19	Femmina	Italiana	Napoli	Sì	Primo	Professioni Sanitarie	Sì, raramente	No		Si, presso la mia Asl	<15	Non so	Non so se l'ho effettuata gratuitamente o a pagamento	Ha/Hanno consigliato la vaccinazione	Pediatra/medico di famiglia, Familiari/Amici, Scuola, Internet		Disaccordo Totale	Disaccordo Totale	Disaccordo Totale	Disaccordo Totale	In parte in disaccordo	Disaccordo Totale	Disaccordo Totale	Disaccordo Totale	Disaccordo Totale	Disaccordo Totale	Disaccordo Totale	Disaccordo Totale	Disaccordo Totale	Disaccordo Totale	Disaccordo Totale	In parte in disaccordo	Disaccordo Totale	Falso	Vero	Vero	Falso	Falso	Falso	Falso	Falso	Vero	Falso	Vero	Falso	Falso	Vero	Vero	Vero
19	Maschio	Italiana	Napoli	No	Primo	Professioni Sanitarie			No	Si, presso la mia Asl	<15	Non so	Ho effettuato la vaccinazione anti-HPV gratuitamente	Non abbiamo affrontato l’argomento	Pediatra/medico di famiglia		In parte in disaccordo	Disaccordo Totale	Disaccordo Totale	Disaccordo Totale	In parte d'accordo	Indifferente	In parte in disaccordo	In parte in disaccordo	In parte in disaccordo	In parte in disaccordo	In parte in disaccordo	In parte in disaccordo	In parte in disaccordo	In parte in disaccordo	In parte in disaccordo	In parte in disaccordo	Indifferente	Vero	Vero	Vero	Vero	Vero	Vero	Falso	Falso	Vero	Falso	Vero	Vero	Vero	Vero	Vero	Vero
21	Femmina	italiana	Napoli	No	Primo	Professioni Sanitarie	No	No		Si, presso la mia Asl	<15	Non so	Non so se l'ho effettuata gratuitamente o a pagamento	non ricordo	Non ho mai sentito parlare di HPV/vaccinazione anti-HPV prima, non ricordo		Disaccordo Totale	Disaccordo Totale	Disaccordo Totale	Disaccordo Totale	Disaccordo Totale	Disaccordo Totale	Disaccordo Totale	Disaccordo Totale	Disaccordo Totale	Disaccordo Totale	Indifferente	Disaccordo Totale	Disaccordo Totale	Disaccordo Totale	Disaccordo Totale	In parte in disaccordo	In parte in disaccordo	Falso	Vero	Vero	Vero	Falso	Vero	Falso	Falso	Vero	Falso	Vero	Falso	Falso	Vero	Falso	Vero
19	Maschio	Italiana	Napoli	No	Primo	Professioni Sanitarie			No	non lo so	Non l'ho effettuata	Non so	Non ho effettuato la vaccinazione	Non abbiamo affrontato l’argomento	Televisione/Radio, Operatori del servizio vaccinale della ASL, Operatori dei consultori	non lo so	In parte in disaccordo	Disaccordo Totale	Disaccordo Totale	In parte in disaccordo	Indifferente	Indifferente	Indifferente	Indifferente	In parte in disaccordo	In parte in disaccordo	In parte in disaccordo	Indifferente	Indifferente	Indifferente	Indifferente	Indifferente	Indifferente	Vero	Vero	Vero	Vero	Vero	Vero	Falso	Falso	Vero	Falso	Vero	Vero	Vero	Vero	Vero	Vero
18	Femmina	Italiana	Napoli	Sì	Primo	Professioni Sanitarie	No	No		Si, presso la mia Asl	<15	Non so	Non so se l'ho effettuata gratuitamente o a pagamento	Ha/Hanno consigliato la vaccinazione	Pediatra/medico di famiglia, Scuola, Internet		Disaccordo Totale	Disaccordo Totale	Disaccordo Totale	Disaccordo Totale	Disaccordo Totale	Disaccordo Totale	Disaccordo Totale	Disaccordo Totale	Disaccordo Totale	Disaccordo Totale	Disaccordo Totale	Disaccordo Totale	Disaccordo Totale	Disaccordo Totale	In parte in disaccordo	In parte in disaccordo	In parte d'accordo	Falso	Vero	Vero	Vero	Falso	Vero	Falso	Falso	Vero	Falso	Vero	Vero	Falso	Vero	Vero	Falso
19	Femmina	italiana	benevento	No	Primo	Professioni Sanitarie	No	No		Si, presso la mia Asl	<15	Si, una lettera	Non so se l'ho effettuata gratuitamente o a pagamento	Non ha/hanno espresso un’opinione sulla vaccinazione	Operatori del servizio vaccinale della ASL		In parte in disaccordo	In parte in disaccordo	Disaccordo Totale	Disaccordo Totale	In parte d'accordo	Disaccordo Totale	In parte in disaccordo	In parte in disaccordo	In parte in disaccordo	In parte in disaccordo	Disaccordo Totale	Disaccordo Totale	Disaccordo Totale	Disaccordo Totale	Disaccordo Totale	Disaccordo Totale	Disaccordo Totale	Falso	Vero	Vero	Falso	Falso	Vero	Falso	Falso	Vero	Falso	Vero	Vero	Falso	Vero	Vero	Falso
20	Femmina	Italiana	Caserta	Sì	Primo	Professioni Sanitarie	No	No		Si, presso la mia Asl	<15	Si, una telefonata	Ho effettuato la vaccinazione anti-HPV gratuitamente	Ha/Hanno consigliato la vaccinazione	Pediatra/medico di famiglia		Disaccordo Totale	Indifferente	Disaccordo Totale	Disaccordo Totale	In parte in disaccordo	Disaccordo Totale	In parte in disaccordo	Indifferente	Disaccordo Totale	Disaccordo Totale	Disaccordo Totale	Disaccordo Totale	Disaccordo Totale	Disaccordo Totale	In parte d'accordo	Indifferente	In parte d'accordo	Falso	Vero	Vero	Falso	Falso	Falso	Falso	Vero	Vero	Vero	Vero	Vero	Falso	Vero	Vero	Falso
19	Femmina	Italiana	Napoli	No	Primo	Professioni Sanitarie	Sì, raramente	No		Si, presso la mia Asl	15-19	No	Ho effettuato la vaccinazione anti-HPV gratuitamente	Ha/Hanno consigliato la vaccinazione	Familiari/Amici, Scuola		Disaccordo Totale	Disaccordo Totale	Disaccordo Totale	Disaccordo Totale	Disaccordo Totale	Disaccordo Totale	Disaccordo Totale	Disaccordo Totale	Disaccordo Totale	Disaccordo Totale	Disaccordo Totale	Disaccordo Totale	Disaccordo Totale	Disaccordo Totale	Disaccordo Totale	Disaccordo Totale	Indifferente	Falso	Falso	Vero	Vero	Vero	Vero	Falso	Falso	Vero	Vero	Vero	Falso	Falso	Vero	Vero	Falso
18	Femmina	Italiana	Napoli	No	Primo	Professioni Sanitarie	No	No		Si, presso la mia Asl	<15	Non so	Ho effettuato la vaccinazione anti-HPV gratuitamente	Non ha/hanno espresso un’opinione sulla vaccinazione	Pediatra/medico di famiglia, Televisione/Radio, Familiari/Amici, Scuola, Internet		In parte in disaccordo	Disaccordo Totale	In parte in disaccordo	In parte in disaccordo	In parte in disaccordo	In parte in disaccordo	In parte in disaccordo	In parte in disaccordo	In parte in disaccordo	In parte in disaccordo	In parte in disaccordo	In parte in disaccordo	In parte in disaccordo	In parte in disaccordo	In parte in disaccordo	In parte in disaccordo	In parte in disaccordo	Vero	Vero	Vero	Vero	Vero	Vero	Falso	Vero	Vero	Vero	Vero	Vero	Vero	Falso	Falso	Falso
19	Femmina	Italiana	Napoli	No	Primo	Professioni Sanitarie	Sì, raramente	No		Si, presso la mia Asl	<15	Non so	Ho effettuato la vaccinazione anti-HPV gratuitamente	Ha/Hanno consigliato la vaccinazione	Pediatra/medico di famiglia, Televisione/Radio, Scuola, Internet, Manifesti pubblicitari/volantini/giornali		Disaccordo Totale	Disaccordo Totale	Disaccordo Totale	In parte in disaccordo	In parte d'accordo	Disaccordo Totale	Disaccordo Totale	Indifferente	Indifferente	Indifferente	Disaccordo Totale	Disaccordo Totale	Indifferente	Disaccordo Totale	Indifferente	Indifferente	In parte in disaccordo	Falso	Vero	Vero	Vero	Vero	Vero	Falso	Falso	Vero	Vero	Vero	Vero	Falso	Vero	Vero	Falso
23	Femmina	Italiana	Napoli	Sì	Primo	Professioni Sanitarie	No	Sì, raramente		No	Non l'ho effettuata	No	Non ho effettuato la vaccinazione	Non ha/hanno espresso un’opinione sulla vaccinazione	Non ho mai sentito parlare di HPV/vaccinazione anti-HPV prima		Disaccordo Totale	In parte in disaccordo	In parte in disaccordo	Disaccordo Totale	In parte in disaccordo	In parte in disaccordo	Disaccordo Totale	In parte in disaccordo	In parte in disaccordo	In parte in disaccordo	Disaccordo Totale	Disaccordo Totale	Disaccordo Totale	Disaccordo Totale	In parte in disaccordo	In parte in disaccordo	In parte in disaccordo	Falso	Vero	Vero	Falso	Falso	Vero	Falso	Falso	Vero	Falso	Vero	Vero	Vero	Vero	Vero	Falso
18	Maschio	Italiana	Napoli	No	Primo	Professioni Sanitarie			No	No	Non l'ho effettuata	No	Non ho effettuato la vaccinazione	Ha/Hanno consigliato la vaccinazione	Pediatra/medico di famiglia, Televisione/Radio, Familiari/Amici, Scuola		In parte in disaccordo	Disaccordo Totale	Disaccordo Totale	Disaccordo Totale	Indifferente	Disaccordo Totale	Disaccordo Totale	Indifferente	Disaccordo Totale	Disaccordo Totale	Disaccordo Totale	Disaccordo Totale	Disaccordo Totale	Disaccordo Totale	Disaccordo Totale	Disaccordo Totale	Disaccordo Totale	Vero	Vero	Vero	Vero	Vero	Vero	Falso	Falso	Falso	Falso	Vero	Falso	Falso	Vero	Vero	Falso
18	Maschio	italiana	Napoli	No	Primo	Professioni Sanitarie			Sì, raramente	No	Non l'ho effettuata	Non so	Non ho effettuato la vaccinazione	Non abbiamo affrontato l’argomento	Familiari/Amici		In parte in disaccordo	Indifferente	In parte in disaccordo	Disaccordo Totale	D'accordo	Disaccordo Totale	Disaccordo Totale	Indifferente	Indifferente	In parte in disaccordo	Disaccordo Totale	Disaccordo Totale	D'accordo	In parte d'accordo	In parte in disaccordo	Indifferente	Indifferente	Falso	Vero	Vero	Falso	Falso	Vero	Falso	Falso	Vero	Falso	Vero	Vero	Falso	Vero	Vero	Falso
22	Maschio	italiana	napoli	No	Primo	Professioni Sanitarie			No	No	20-25	No	Non ho effettuato la vaccinazione	Non abbiamo affrontato l’argomento	Non ho mai sentito parlare di HPV/vaccinazione anti-HPV prima		Disaccordo Totale	Disaccordo Totale	Disaccordo Totale	Disaccordo Totale	In parte in disaccordo	In parte in disaccordo	In parte in disaccordo	In parte in disaccordo	In parte in disaccordo	Disaccordo Totale	Disaccordo Totale	Disaccordo Totale	Disaccordo Totale	Disaccordo Totale	Disaccordo Totale	Disaccordo Totale	Disaccordo Totale	Vero	Vero	Vero	Vero	Vero	Vero	Vero	Vero	Vero	Vero	Vero	Vero	Vero	Vero	Vero	Vero
20	Femmina	Italiana	Napoli	No	Primo	Professioni Sanitarie	No	No		Si, presso la mia Asl	15-19	Non so	Ho effettuato la vaccinazione anti-HPV gratuitamente	Ha/Hanno consigliato la vaccinazione	Pediatra/medico di famiglia		Disaccordo Totale	Disaccordo Totale	Disaccordo Totale	Disaccordo Totale	Disaccordo Totale	Disaccordo Totale	Disaccordo Totale	Disaccordo Totale	Disaccordo Totale	Disaccordo Totale	Disaccordo Totale	Disaccordo Totale	Disaccordo Totale	Disaccordo Totale	Disaccordo Totale	In parte in disaccordo	In parte d'accordo	Falso	Vero	Vero	Falso	Vero	Vero	Falso	Falso	Vero	Falso	Vero	Falso	Falso	Vero	Vero	Falso
23	Femmina	italiana	napoli	Sì	Primo	Professioni Sanitarie	No	No		Si, presso la mia Asl	<15	Si, una lettera	Ho effettuato la vaccinazione anti-HPV gratuitamente	Ha/Hanno consigliato la vaccinazione	Pediatra/medico di famiglia, Operatori del servizio vaccinale della ASL, Scuola, Internet		Disaccordo Totale	Disaccordo Totale	Disaccordo Totale	Disaccordo Totale	Disaccordo Totale	Disaccordo Totale	Disaccordo Totale	Disaccordo Totale	Disaccordo Totale	Disaccordo Totale	Disaccordo Totale	Disaccordo Totale	Disaccordo Totale	Disaccordo Totale	Disaccordo Totale	Disaccordo Totale	Disaccordo Totale	Falso	Vero	Vero	Vero	Vero	Vero	Falso	Vero	Vero	Falso	Vero	Falso	Vero	Vero	Vero	Vero
22	Femmina	Italiana	Torre del greco	No	Primo	Professioni Sanitarie	Sì, raramente	No		No	Non l'ho effettuata	Si, una lettera	Non ho effettuato la vaccinazione	Ha/Hanno consigliato la vaccinazione	Pediatra/medico di famiglia, Internet		Disaccordo Totale	Disaccordo Totale	Disaccordo Totale	In parte in disaccordo	In parte in disaccordo	Disaccordo Totale	Disaccordo Totale	Indifferente	In parte in disaccordo	Indifferente	Disaccordo Totale	Disaccordo Totale	Disaccordo Totale	Disaccordo Totale	In parte d'accordo	Indifferente	In parte d'accordo	Vero	Vero	Vero	Vero	Falso	Vero	Falso	Vero	Vero	Falso	Vero	Vero	Falso	Vero	Falso	Vero
19	Femmina	italiana	napoli	Sì	Primo	Professioni Sanitarie	Sì, raramente	No		Si, presso la mia Asl	<15	Non so	Non so se l'ho effettuata gratuitamente o a pagamento	Ha/Hanno consigliato la vaccinazione	Pediatra/medico di famiglia, Familiari/Amici, Internet, Manifesti pubblicitari/volantini/giornali		D'accordo	Disaccordo Totale	Disaccordo Totale	Disaccordo Totale	Indifferente	Disaccordo Totale	Disaccordo Totale	Indifferente	Disaccordo Totale	Disaccordo Totale	Disaccordo Totale	Disaccordo Totale	Disaccordo Totale	Disaccordo Totale	Indifferente	Disaccordo Totale	Disaccordo Totale	Falso	Vero	Vero	Vero	Vero	Vero	Falso	Falso	Vero	Falso	Vero	Falso	Vero	Vero	Vero	Falso
20	Femmina	Italiana	Frattamaggiore	No	Primo	Professioni Sanitarie	Sì, regolarmente	No		No	Non l'ho effettuata	Si, una telefonata	Non ho effettuato la vaccinazione	Ha/Hanno consigliato la vaccinazione	Pediatra/medico di famiglia		Disaccordo Totale	Disaccordo Totale	Disaccordo Totale	Disaccordo Totale	Disaccordo Totale	Disaccordo Totale	Disaccordo Totale	Disaccordo Totale	Disaccordo Totale	Disaccordo Totale	Disaccordo Totale	In parte in disaccordo	Disaccordo Totale	In parte in disaccordo	Disaccordo Totale	In parte in disaccordo	In parte in disaccordo	Falso	Vero	Vero	Vero	Vero	Vero	Falso	Vero	Vero	Falso	Vero	Vero	Vero	Vero	Vero	Falso
21	Femmina	Italia	Napoli	No	Primo	Professioni Sanitarie	Sì, regolarmente	Sì, raramente		Si, presso la mia Asl	15-19	No	Non so se l'ho effettuata gratuitamente o a pagamento	Ha/Hanno consigliato la vaccinazione	Pediatra/medico di famiglia, Scuola, Internet		Disaccordo Totale	Disaccordo Totale	Disaccordo Totale	Disaccordo Totale	In parte in disaccordo	Disaccordo Totale	Disaccordo Totale	In parte in disaccordo	In parte in disaccordo	In parte in disaccordo	Disaccordo Totale	Disaccordo Totale	Disaccordo Totale	Disaccordo Totale	In parte in disaccordo	Indifferente	Indifferente	Falso	Vero	Vero	Vero	Falso	Vero	Falso	Falso	Vero	Falso	Vero	Vero	Vero	Vero	Vero	Vero
21	Femmina	si	napoli	No	Primo	Professioni Sanitarie	Sì, raramente	No		Si, presso un'altra Asl	15-19	No	Ho effettuato la vaccinazione anti-HPV gratuitamente	Non abbiamo affrontato l’argomento	Scuola, Internet		In parte in disaccordo	Disaccordo Totale	In parte in disaccordo	In parte in disaccordo	Indifferente	Indifferente	Disaccordo Totale	Indifferente	Indifferente	D'accordo	Disaccordo Totale	Disaccordo Totale	Disaccordo Totale	Disaccordo Totale	D'accordo	D'accordo	D'accordo	Vero	Vero	Vero	Vero	Vero	Vero	Falso	Falso	Vero	Falso	Vero	Vero	Vero	Vero	Vero	Falso
18	Femmina	Napoli	Napoli	No	Primo	Professioni Sanitarie	Sì, raramente	No		Si, presso la mia Asl	15-19	Non so	Ho effettuato la vaccinazione anti-HPV a pagamento	Ha/Hanno consigliato la vaccinazione	Pediatra/medico di famiglia		Disaccordo Totale	Disaccordo Totale	Disaccordo Totale	Disaccordo Totale	Indifferente	Disaccordo Totale	Disaccordo Totale	Disaccordo Totale	Disaccordo Totale	Disaccordo Totale	Disaccordo Totale	Disaccordo Totale	Disaccordo Totale	Disaccordo Totale	Disaccordo Totale	Disaccordo Totale	Disaccordo Totale	Falso	Vero	Vero	Vero	Falso	Vero	Falso	Falso	Vero	Falso	Vero	Falso	Falso	Vero	Vero	Vero
21	Femmina	Italiana	Caserta	No	Primo	Professioni Sanitarie	Sì, regolarmente	No		Si, presso la mia Asl	<15	No	Ho effettuato la vaccinazione anti-HPV gratuitamente	Ha/Hanno consigliato la vaccinazione	Operatori del servizio vaccinale della ASL		Disaccordo Totale	Indifferente	Disaccordo Totale	Disaccordo Totale	In parte in disaccordo	Disaccordo Totale	Disaccordo Totale	Disaccordo Totale	Disaccordo Totale	Disaccordo Totale	Disaccordo Totale	Disaccordo Totale	In parte in disaccordo	Disaccordo Totale	In parte in disaccordo	In parte in disaccordo	In parte in disaccordo	Falso	Vero	Vero	Vero	Vero	Vero	Falso	Falso	Vero	Falso	Vero	Falso	Vero	Vero	Vero	Falso
20	Femmina	Italiana /Senegalese	Napoli	No	Primo	Professioni Sanitarie	Sì, raramente	No		Si, dal pediatra/medico di famiglia	<15	Non so	Ho effettuato la vaccinazione anti-HPV gratuitamente	Non abbiamo affrontato l’argomento	Pediatra/medico di famiglia		Disaccordo Totale	In parte in disaccordo	Disaccordo Totale	Disaccordo Totale	In parte in disaccordo	Disaccordo Totale	Disaccordo Totale	In parte in disaccordo	Disaccordo Totale	Disaccordo Totale	Disaccordo Totale	Disaccordo Totale	Disaccordo Totale	In parte in disaccordo	Disaccordo Totale	Disaccordo Totale	Disaccordo Totale	Falso	Vero	Vero	Vero	Vero	Vero	Falso	Falso	Vero	Falso	Vero	Vero	Vero	Vero	Vero	Vero
18	Maschio	Italiano	Napoli	No	Primo	Professioni Sanitarie			Sì, raramente	No	Non l'ho effettuata	No	Non ho effettuato la vaccinazione	Non abbiamo affrontato l’argomento	Scuola		Disaccordo Totale	Disaccordo Totale	Disaccordo Totale	Disaccordo Totale	Indifferente	Disaccordo Totale	Disaccordo Totale	Indifferente	Indifferente	Disaccordo Totale	Disaccordo Totale	Disaccordo Totale	Disaccordo Totale	Disaccordo Totale	Indifferente	Indifferente	Indifferente	Falso	Vero	Vero	Vero	Vero	Vero	Falso	Falso	Vero	Falso	Vero	Vero	Falso	Vero	Vero	Vero
20	Maschio	Italiana	Napoli	No	Primo	Professioni Sanitarie			Sì, raramente	No	Non l'ho effettuata	Non so	Non ho effettuato la vaccinazione	Non abbiamo affrontato l’argomento	Non ho ottenuto informazioni a riguardo		Disaccordo Totale	In parte in disaccordo	Disaccordo Totale	Disaccordo Totale	In parte in disaccordo	Disaccordo Totale	Disaccordo Totale	In parte in disaccordo	In parte in disaccordo	In parte in disaccordo	In parte in disaccordo	Disaccordo Totale	In parte in disaccordo	Disaccordo Totale	D'accordo	Disaccordo Totale	D'accordo	Falso	Vero	Vero	Vero	Vero	Vero	Falso	Falso	Vero	Falso	Vero	Falso	Vero	Vero	Vero	Vero
22	Femmina	Nigeriana	Caserta	No	Primo	Professioni Sanitarie	Sì, raramente	No		No	Non l'ho effettuata	Non so	Non ho effettuato la vaccinazione	Non abbiamo affrontato l’argomento	Scuola		Indifferente	Disaccordo Totale	Disaccordo Totale	Disaccordo Totale	In parte d'accordo	Disaccordo Totale	Disaccordo Totale	Disaccordo Totale	Disaccordo Totale	In parte in disaccordo	Disaccordo Totale	Disaccordo Totale	In parte in disaccordo	In parte in disaccordo	In parte in disaccordo	In parte in disaccordo	In parte in disaccordo	Falso	Vero	Vero	Vero	Falso	Vero	Falso	Vero	Vero	Vero	Vero	Vero	Vero	Vero	Falso	Vero
26	Femmina	Italiana	Napoli	No	Primo	Professioni Sanitarie	Sì, raramente	No		No	Non l'ho effettuata	Non so	Non ho effettuato la vaccinazione	Non ha/hanno espresso un’opinione sulla vaccinazione	Familiari/Amici		Disaccordo Totale	Disaccordo Totale	Disaccordo Totale	Disaccordo Totale	Disaccordo Totale	Disaccordo Totale	Disaccordo Totale	Disaccordo Totale	Disaccordo Totale	Disaccordo Totale	Disaccordo Totale	Disaccordo Totale	Disaccordo Totale	Disaccordo Totale	In parte d'accordo	Indifferente	Disaccordo Totale	Vero	Vero	Vero	Vero	Falso	Vero	Falso	Falso	Vero	Vero	Vero	Vero	Vero	Vero	Vero	Vero
20	Femmina	Italiana	NA	Sì	Primo	Professioni Sanitarie	No	No		No	15-19	Non so	Non so se l'ho effettuata gratuitamente o a pagamento	Ha/Hanno consigliato la vaccinazione	Pediatra/medico di famiglia		In parte in disaccordo	Disaccordo Totale	Disaccordo Totale	In parte in disaccordo	In parte d'accordo	Disaccordo Totale	Disaccordo Totale	Indifferente	Indifferente	D'accordo	Indifferente	Disaccordo Totale	Disaccordo Totale	Disaccordo Totale	Indifferente	Disaccordo Totale	Disaccordo Totale	Falso	Vero	Vero	Vero	Falso	Vero	Falso	Falso	Vero	Falso	Vero	Falso	Falso	Vero	Vero	Falso
23	Femmina	Italiana	Napoli	No	Primo	Professioni Sanitarie	Sì, regolarmente	Sì, raramente		Si, presso la mia Asl	<15	Non so	Non so se l'ho effettuata gratuitamente o a pagamento	Non abbiamo affrontato l’argomento	Operatori del servizio vaccinale della ASL		Disaccordo Totale	Disaccordo Totale	Disaccordo Totale	Disaccordo Totale	Disaccordo Totale	Disaccordo Totale	Disaccordo Totale	Indifferente	Disaccordo Totale	Disaccordo Totale	Disaccordo Totale	Disaccordo Totale	Disaccordo Totale	Disaccordo Totale	D'accordo	D'accordo	D'accordo	Falso	Vero	Vero	Vero	Falso	Vero	Falso	Vero	Vero	Falso	Vero	Vero	Vero	Vero	Vero	Falso
22	Femmina	Italiana	Napoli	No	Primo	Professioni Sanitarie	Sì, raramente	Sì, raramente		No	Non l'ho effettuata	No	Non ho effettuato la vaccinazione	Ha/Hanno consigliato la vaccinazione	Pediatra/medico di famiglia, Familiari/Amici, Internet		Disaccordo Totale	Disaccordo Totale	Disaccordo Totale	Disaccordo Totale	In parte in disaccordo	In parte in disaccordo	Disaccordo Totale	Disaccordo Totale	Disaccordo Totale	In parte in disaccordo	Disaccordo Totale	Disaccordo Totale	Disaccordo Totale	Disaccordo Totale	Disaccordo Totale	In parte in disaccordo	In parte in disaccordo	Falso	Falso	Vero	Vero	Vero	Vero	Falso	Falso	Vero	Falso	Vero	Vero	Vero	Vero	Vero	Vero
24	Femmina	Italiana	Mt	Sì	Primo	Professioni Sanitarie	Sì, raramente	No		Si, presso la mia Asl	15-19	Non so	Non so se l'ho effettuata gratuitamente o a pagamento	Non ha/hanno espresso un’opinione sulla vaccinazione	Pediatra/medico di famiglia		In parte in disaccordo	In parte in disaccordo	Indifferente	In parte in disaccordo	Indifferente	Indifferente	In parte in disaccordo	Indifferente	Indifferente	In parte in disaccordo	In parte in disaccordo	Disaccordo Totale	In parte in disaccordo	Disaccordo Totale	Disaccordo Totale	Indifferente	D'accordo	Vero	Vero	Vero	Falso	Falso	Falso	Falso	Falso	Vero	Vero	Falso	Vero	Vero	Vero	Falso	Falso
19	Femmina	italiana	Napoli	Sì	Primo	Professioni Sanitarie	Sì, raramente	No		No	Non l'ho effettuata	Si, una telefonata e una lettera	Non ho effettuato la vaccinazione	Ha/Hanno consigliato di ritardare l’effettuazione della vaccinazione	Pediatra/medico di famiglia	ero minorenne e la mia famiglia non voleva	In parte in disaccordo	Disaccordo Totale	Disaccordo Totale	Disaccordo Totale	In parte d'accordo	Disaccordo Totale	Disaccordo Totale	In parte d'accordo	Indifferente	In parte d'accordo	In parte in disaccordo	In parte d'accordo	In parte d'accordo	Indifferente	Disaccordo Totale	Disaccordo Totale	Disaccordo Totale	Falso	Vero	Vero	Vero	Falso	Vero	Vero	Vero	Vero	Falso	Vero	Falso	Vero	Falso	Vero	Vero
20	Maschio	Italiana	Casalnuovo di Napoli	No	Primo	Professioni Sanitarie			Sì, raramente	No	Non l'ho effettuata	Non so	Non ho effettuato la vaccinazione	Non abbiamo affrontato l’argomento	Familiari/Amici		Disaccordo Totale	Disaccordo Totale	Disaccordo Totale	Disaccordo Totale	Disaccordo Totale	In parte in disaccordo	Disaccordo Totale	In parte in disaccordo	In parte in disaccordo	In parte in disaccordo	Disaccordo Totale	Disaccordo Totale	In parte in disaccordo	Disaccordo Totale	Disaccordo Totale	Disaccordo Totale	Disaccordo Totale	Vero	Vero	Vero	Vero	Vero	Falso	Falso	Falso	Falso	Falso	Vero	Vero	Vero	Vero	Vero	Vero
20	Maschio	Italiana	Napoli	No	Primo	Professioni Sanitarie			No	No	Non l'ho effettuata	No	Non ho effettuato la vaccinazione	Ha/Hanno consigliato di ritardare l’effettuazione della vaccinazione	Pediatra/medico di famiglia, Familiari/Amici	No	Disaccordo Totale	In parte in disaccordo	Disaccordo Totale	Disaccordo Totale	In parte d'accordo	Disaccordo Totale	In parte in disaccordo	Disaccordo Totale	Disaccordo Totale	Disaccordo Totale	In parte d'accordo	Disaccordo Totale	D'accordo	Disaccordo Totale	Indifferente	In parte in disaccordo	D'accordo	Falso	Vero	Vero	Vero	Falso	Vero	Falso	Falso	Vero	Falso	Vero	Falso	Vero	Vero	Vero	Falso
19	Femmina	Italiana	Napoli	No	Primo	Professioni Sanitarie	No	No		No	Non l'ho effettuata	No	Non ho effettuato la vaccinazione	Non abbiamo affrontato l’argomento	Familiari/Amici		In parte in disaccordo	In parte in disaccordo	Disaccordo Totale	In parte in disaccordo	D'accordo	In parte in disaccordo	Disaccordo Totale	In parte in disaccordo	In parte in disaccordo	In parte in disaccordo	In parte in disaccordo	Disaccordo Totale	In parte in disaccordo	Disaccordo Totale	In parte in disaccordo	In parte in disaccordo	In parte in disaccordo	Falso	Vero	Vero	Vero	Vero	Vero	Falso	Falso	Vero	Falso	Vero	Falso	Vero	Vero	Vero	Falso
18	Maschio	Italia	Napoli	No	Primo	Professioni Sanitarie			No	Non lo so	Non l'ho effettuata	No	Non so se l'ho effettuata gratuitamente o a pagamento	Ha/Hanno consigliato la vaccinazione	Pediatra/medico di famiglia, Operatori del servizio vaccinale della ASL, Scuola		Disaccordo Totale	Disaccordo Totale	Disaccordo Totale	Disaccordo Totale	In parte in disaccordo	In parte in disaccordo	Disaccordo Totale	Indifferente	In parte in disaccordo	In parte in disaccordo	In parte in disaccordo	Disaccordo Totale	In parte d'accordo	Disaccordo Totale	In parte d'accordo	In parte in disaccordo	In parte in disaccordo	Vero	Vero	Vero	Vero	Vero	Falso	Falso	Falso	Vero	Falso	Vero	Vero	Falso	Vero	Vero	Vero
20	Femmina	Italiana	Napoli	No	Primo	Professioni Sanitarie	No	No		Si, dal pediatra/medico di famiglia	<15	Non so	Non so se l'ho effettuata gratuitamente o a pagamento	Ha/Hanno consigliato la vaccinazione	Pediatra/medico di famiglia		In parte in disaccordo	Disaccordo Totale	Disaccordo Totale	In parte in disaccordo	Disaccordo Totale	In parte in disaccordo	In parte in disaccordo	In parte in disaccordo	In parte in disaccordo	In parte in disaccordo	In parte in disaccordo	Disaccordo Totale	Disaccordo Totale	Disaccordo Totale	Disaccordo Totale	Disaccordo Totale	Disaccordo Totale	Falso	Vero	Vero	Falso	Falso	Vero	Falso	Falso	Vero	Falso	Vero	Falso	Falso	Vero	Vero	Falso
19	Maschio	italiana	napoli	Sì	Primo	Professioni Sanitarie			No	No	Non l'ho effettuata	Non so	Non ho effettuato la vaccinazione	Non abbiamo affrontato l’argomento	Non ho mai sentito parlare di HPV/vaccinazione anti-HPV prima	non saprei	Indifferente	Indifferente	In parte d'accordo	Indifferente	Indifferente	Indifferente	Indifferente	Indifferente	Indifferente	Indifferente	In parte d'accordo	Indifferente	In parte d'accordo	In parte d'accordo	Indifferente	In parte d'accordo	In parte d'accordo	Vero	Vero	Falso	Vero	Falso	Vero	Falso	Vero	Falso	Falso	Falso	Falso	Falso	Falso	Falso	Vero
19	Femmina	Italiana	Salerno	No	Primo	Professioni Sanitarie	No	No		Si, presso la mia Asl	<15	Si, una lettera	Ho effettuato la vaccinazione anti-HPV gratuitamente	Non abbiamo affrontato l’argomento	Operatori del servizio vaccinale della ASL		Disaccordo Totale	Disaccordo Totale	Disaccordo Totale	Disaccordo Totale	In parte in disaccordo	Disaccordo Totale	Disaccordo Totale	Indifferente	Indifferente	Indifferente	In parte in disaccordo	In parte in disaccordo	In parte in disaccordo	Indifferente	In parte in disaccordo	In parte in disaccordo	D'accordo	Falso	Vero	Vero	Falso	Falso	Vero	Falso	Falso	Vero	Falso	Vero	Vero	Falso	Vero	Vero	Falso
20	Femmina	Italiana	Caserta	Sì	Primo	Professioni Sanitarie	No	No		No	Non l'ho effettuata	No	Non ho effettuato la vaccinazione	Non ha/hanno espresso un’opinione sulla vaccinazione	Scuola		Disaccordo Totale	Disaccordo Totale	Disaccordo Totale	Disaccordo Totale	Disaccordo Totale	Disaccordo Totale	Disaccordo Totale	Indifferente	Disaccordo Totale	Indifferente	Disaccordo Totale	Disaccordo Totale	Disaccordo Totale	Disaccordo Totale	In parte in disaccordo	Disaccordo Totale	In parte in disaccordo	Falso	Vero	Vero	Vero	Falso	Vero	Falso	Falso	Vero	Falso	Vero	Falso	Falso	Vero	Vero	Vero
25	Femmina	Italiana	Benevento	No	Primo	Professioni Sanitarie	Sì, regolarmente	No		No	20-25	Non so	Non ho effettuato la vaccinazione	Non ha/hanno espresso un’opinione sulla vaccinazione	Familiari/Amici		Disaccordo Totale	Disaccordo Totale	Disaccordo Totale	Disaccordo Totale	Disaccordo Totale	Disaccordo Totale	Disaccordo Totale	Disaccordo Totale	Indifferente	Disaccordo Totale	Disaccordo Totale	Disaccordo Totale	Disaccordo Totale	Disaccordo Totale	Disaccordo Totale	Disaccordo Totale	Disaccordo Totale	Falso	Vero	Vero	Falso	Falso	Vero	Falso	Falso	Vero	Falso	Vero	Falso	Vero	Vero	Vero	Falso
19	Femmina	Italiana	Salerno	Sì	Primo	Professioni Sanitarie	Sì, raramente	No		Si, presso la mia Asl	<15	Non so	Ho effettuato la vaccinazione anti-HPV gratuitamente	Ha/Hanno consigliato la vaccinazione	Pediatra/medico di famiglia, Familiari/Amici, Scuola, Internet		Disaccordo Totale	Disaccordo Totale	Disaccordo Totale	In parte d'accordo	In parte in disaccordo	In parte in disaccordo	Disaccordo Totale	Indifferente	In parte in disaccordo	Disaccordo Totale	In parte in disaccordo	Disaccordo Totale	Disaccordo Totale	Disaccordo Totale	Indifferente	In parte in disaccordo	In parte d'accordo	Falso	Vero	Vero	Falso	Falso	Falso	Falso	Falso	Vero	Falso	Vero	Falso	Vero	Vero	Vero	Falso
19	Maschio	Italiana	Na	No	Primo	Professioni Sanitarie			Sì, raramente	Si, presso la mia Asl	<15	Si, una telefonata	Ho effettuato la vaccinazione anti-HPV gratuitamente	Ha/Hanno consigliato la vaccinazione	Pediatra/medico di famiglia		In parte in disaccordo	Disaccordo Totale	In parte in disaccordo	Disaccordo Totale	In parte in disaccordo	Disaccordo Totale	Disaccordo Totale	In parte in disaccordo	Disaccordo Totale	Disaccordo Totale	Disaccordo Totale	Disaccordo Totale	Disaccordo Totale	Disaccordo Totale	Disaccordo Totale	Disaccordo Totale	Disaccordo Totale	Falso	Vero	Falso	Vero	Falso	Falso	Falso	Falso	Vero	Falso	Vero	Vero	Vero	Vero	Vero	Vero
18	Femmina	italiana	80038	No	Primo	Professioni Sanitarie	No	No		Si, presso la mia Asl	<15	Non so	Ho effettuato la vaccinazione anti-HPV gratuitamente	Ha/Hanno consigliato la vaccinazione	Scuola		Disaccordo Totale	Disaccordo Totale	Disaccordo Totale	Disaccordo Totale	Indifferente	Disaccordo Totale	Disaccordo Totale	Indifferente	Disaccordo Totale	Disaccordo Totale	Disaccordo Totale	Disaccordo Totale	D'accordo	Disaccordo Totale	Disaccordo Totale	In parte d'accordo	In parte d'accordo	Falso	Vero	Vero	Falso	Vero	Vero	Falso	Falso	Vero	Falso	Vero	Falso	Vero	Vero	Vero	Vero
19	Femmina	Italiana	Caserta	Ex fumatore	Primo	Professioni Sanitarie	Sì, regolarmente	No		Si, presso la mia Asl	<15	Si, una lettera	Ho effettuato la vaccinazione anti-HPV gratuitamente	Ha/Hanno consigliato la vaccinazione	Pediatra/medico di famiglia, Operatori del servizio vaccinale della ASL, Familiari/Amici		Indifferente	In parte d'accordo	In parte in disaccordo	Indifferente	In parte d'accordo	Indifferente	Indifferente	In parte d'accordo	In parte d'accordo	In parte in disaccordo	Indifferente	Disaccordo Totale	D'accordo	Disaccordo Totale	In parte d'accordo	In parte d'accordo	In parte d'accordo	Falso	Vero	Vero	Vero	Vero	Vero	Falso	Falso	Vero	Falso	Vero	Falso	Falso	Vero	Vero	Falso
19	Femmina	Italiana	Napoli	Sì	Primo	Professioni Sanitarie	Sì, raramente	No		Si, presso la mia Asl	<15	Non so	Non so se l'ho effettuata gratuitamente o a pagamento	Ha/Hanno consigliato la vaccinazione	Pediatra/medico di famiglia		Disaccordo Totale	In parte in disaccordo	Disaccordo Totale	Disaccordo Totale	In parte in disaccordo	Disaccordo Totale	In parte in disaccordo	Indifferente	Disaccordo Totale	Disaccordo Totale	Disaccordo Totale	Disaccordo Totale	Disaccordo Totale	Disaccordo Totale	Disaccordo Totale	Disaccordo Totale	In parte in disaccordo	Vero	Vero	Vero	Falso	Falso	Vero	Vero	Vero	Vero	Falso	Vero	Vero	Falso	Vero	Vero	Falso
19	Maschio	Italiana	Napoli	No	Primo	Professioni Sanitarie			Sì, regolarmente	No	Non l'ho effettuata	Si, più di una lettera	Non ho effettuato la vaccinazione	Ha/Hanno consigliato la vaccinazione	Pediatra/medico di famiglia, Televisione/Radio, Scuola, Internet	Non ho avuto tempo	Disaccordo Totale	Disaccordo Totale	Disaccordo Totale	Disaccordo Totale	Disaccordo Totale	Disaccordo Totale	Disaccordo Totale	Disaccordo Totale	Disaccordo Totale	Disaccordo Totale	Disaccordo Totale	Disaccordo Totale	Disaccordo Totale	Disaccordo Totale	Indifferente	Disaccordo Totale	In parte in disaccordo	Falso	Vero	Vero	Falso	Falso	Vero	Falso	Vero	Vero	Falso	Vero	Vero	Vero	Vero	Vero	Vero
23	Maschio	Italiana	Potenza	Sì	Primo	Professioni Sanitarie			No	Non ricordo	<15	No	Non ho effettuato la vaccinazione	Non abbiamo affrontato l’argomento	Non ho mai sentito parlare di HPV/vaccinazione anti-HPV prima		Disaccordo Totale	In parte in disaccordo	In parte d'accordo	In parte in disaccordo	Disaccordo Totale	D'accordo	In parte d'accordo	Indifferente	Indifferente	Indifferente	Disaccordo Totale	Disaccordo Totale	In parte in disaccordo	Disaccordo Totale	In parte in disaccordo	In parte in disaccordo	In parte d'accordo	Vero	Vero	Vero	Vero	Vero	Falso	Falso	Vero	Vero	Falso	Vero	Vero	Falso	Vero	Vero	Vero
20	Femmina	italiana	napoli	Sì	Primo	Professioni Sanitarie	No	No		No	Non l'ho effettuata	No	Ho effettuato la vaccinazione anti-HPV a pagamento	Non ha/hanno espresso un’opinione sulla vaccinazione	Televisione/Radio, Internet, Manifesti pubblicitari/volantini/giornali	non lo so	Indifferente	Disaccordo Totale	Disaccordo Totale	Disaccordo Totale	In parte in disaccordo	Disaccordo Totale	Disaccordo Totale	Disaccordo Totale	Disaccordo Totale	Disaccordo Totale	Disaccordo Totale	Disaccordo Totale	Disaccordo Totale	Disaccordo Totale	Disaccordo Totale	Disaccordo Totale	Disaccordo Totale	Falso	Vero	Falso	Vero	Falso	Falso	Falso	Falso	Vero	Falso	Falso	Vero	Falso	Falso	Vero	Falso
21	Maschio	Italiana	Napoli	No	Primo	Professioni Sanitarie			No	Si, presso la mia Asl	<15	Non so	Non so se l'ho effettuata gratuitamente o a pagamento	Non abbiamo affrontato l’argomento	Pediatra/medico di famiglia		Disaccordo Totale	Disaccordo Totale	Disaccordo Totale	Disaccordo Totale	In parte in disaccordo	Disaccordo Totale	Disaccordo Totale	In parte in disaccordo	Indifferente	Indifferente	Disaccordo Totale	Disaccordo Totale	Disaccordo Totale	Indifferente	Indifferente	Indifferente	Indifferente	Falso	Vero	Vero	Falso	Falso	Vero	Falso	Falso	Vero	Falso	Vero	Vero	Falso	Vero	Vero	Vero
18	Femmina	Italiana	Napoli	No	Primo	Professioni Sanitarie	No	No		Si, presso la mia Asl	<15	Non so	Ho effettuato la vaccinazione anti-HPV gratuitamente	Ha/Hanno consigliato la vaccinazione	Familiari/Amici		Disaccordo Totale	Disaccordo Totale	Disaccordo Totale	Disaccordo Totale	Disaccordo Totale	Disaccordo Totale	Disaccordo Totale	Disaccordo Totale	Disaccordo Totale	Disaccordo Totale	Disaccordo Totale	Disaccordo Totale	Disaccordo Totale	Disaccordo Totale	In parte in disaccordo	Disaccordo Totale	In parte in disaccordo	Falso	Vero	Vero	Vero	Falso	Vero	Falso	Falso	Vero	Falso	Vero	Vero	Vero	Vero	Vero	Falso
19	Femmina	Italiana	Napoli	No	Primo	Professioni Sanitarie	Sì, regolarmente	Sì, regolarmente		Si, presso la mia Asl	<15	Non so	Ho effettuato la vaccinazione anti-HPV a pagamento	Ha/Hanno consigliato la vaccinazione	Pediatra/medico di famiglia, Familiari/Amici		Disaccordo Totale	Disaccordo Totale	Disaccordo Totale	Disaccordo Totale	In parte in disaccordo	Disaccordo Totale	Disaccordo Totale	In parte in disaccordo	Disaccordo Totale	Disaccordo Totale	Disaccordo Totale	Disaccordo Totale	Disaccordo Totale	Disaccordo Totale	Indifferente	In parte in disaccordo	Indifferente	Falso	Vero	Vero	Vero	Vero	Vero	Falso	Falso	Vero	Falso	Vero	Vero	Falso	Vero	Vero	Falso
18	Maschio	Italiana	Napoli	Sì	Primo	Professioni Sanitarie			No	No	Non l'ho effettuata	Non so	Non ho effettuato la vaccinazione	Non ha/hanno espresso un’opinione sulla vaccinazione	Pediatra/medico di famiglia		Indifferente	Indifferente	Indifferente	Indifferente	Indifferente	Indifferente	Indifferente	Indifferente	Indifferente	Indifferente	Indifferente	Indifferente	Indifferente	Indifferente	Indifferente	Indifferente	Indifferente	Vero	Vero	Vero	Vero	Falso	Falso	Falso	Falso	Vero	Falso	Falso	Falso	Vero	Vero	Vero	Vero
19	Femmina	Italiana	Napoli	Sì	Primo	Professioni Sanitarie	No	No		Si, presso la mia Asl	15-19	Si, una telefonata	Non so se l'ho effettuata gratuitamente o a pagamento	Ha/Hanno consigliato la vaccinazione	Pediatra/medico di famiglia		In parte in disaccordo	Disaccordo Totale	Indifferente	Indifferente	In parte in disaccordo	In parte in disaccordo	Disaccordo Totale	Indifferente	Indifferente	Indifferente	In parte in disaccordo	Disaccordo Totale	In parte d'accordo	Indifferente	In parte in disaccordo	Disaccordo Totale	Disaccordo Totale	Vero	Vero	Vero	Falso	Falso	Vero	Falso	Falso	Vero	Falso	Vero	Vero	Vero	Vero	Vero	Vero
20	Femmina	Italiana	Napoli	No	Primo	Professioni Sanitarie	Sì, raramente	No		No	Non l'ho effettuata	Non so	Non ho effettuato la vaccinazione	Ha/Hanno consigliato la vaccinazione	Scuola		Disaccordo Totale	In parte in disaccordo	Disaccordo Totale	Disaccordo Totale	D'accordo	In parte in disaccordo	Disaccordo Totale	In parte in disaccordo	Indifferente	In parte in disaccordo	Disaccordo Totale	Disaccordo Totale	Indifferente	Disaccordo Totale	Indifferente	In parte d'accordo	D'accordo	Falso	Vero	Vero	Falso	Falso	Falso	Falso	Falso	Vero	Falso	Vero	Falso	Vero	Vero	Vero	Vero
19	Femmina	Italiana	Caserta	Sì	Primo	Professioni Sanitarie	No	No		Si, presso la mia Asl	<15	Non so	Ho effettuato la vaccinazione anti-HPV gratuitamente	Ha/Hanno consigliato la vaccinazione	Pediatra/medico di famiglia, Operatori del servizio vaccinale della ASL, Familiari/Amici		Disaccordo Totale	In parte in disaccordo	Disaccordo Totale	Disaccordo Totale	In parte d'accordo	Disaccordo Totale	Disaccordo Totale	In parte d'accordo	Disaccordo Totale	Disaccordo Totale	Disaccordo Totale	Disaccordo Totale	Disaccordo Totale	Disaccordo Totale	In parte in disaccordo	Disaccordo Totale	In parte d'accordo	Falso	Falso	Vero	Falso	Vero	Vero	Falso	Falso	Vero	Falso	Vero	Falso	Vero	Vero	Vero	Falso
20	Femmina	Italian	Napoli	No	Primo	Professioni Sanitarie	No	No		Si, presso la mia Asl	15-19	Si, una telefonata	Ho effettuato la vaccinazione anti-HPV a pagamento	Ha/Hanno consigliato la vaccinazione	Pediatra/medico di famiglia		Disaccordo Totale	Disaccordo Totale	Disaccordo Totale	Disaccordo Totale	Disaccordo Totale	Disaccordo Totale	In parte in disaccordo	Disaccordo Totale	Disaccordo Totale	Disaccordo Totale	Disaccordo Totale	Disaccordo Totale	Disaccordo Totale	Disaccordo Totale	Disaccordo Totale	Disaccordo Totale	Disaccordo Totale	Falso	Falso	Vero	Vero	Vero	Falso	Falso	Vero	Vero	Falso	Vero	Vero	Vero	Vero	Vero	Falso
19	Femmina	italiana	napoli	No	Primo	Professioni Sanitarie	No	No		non ricordo	Non l'ho effettuata	Si, una telefonata	Non ho effettuato la vaccinazione	Non ha/hanno espresso un’opinione sulla vaccinazione	Pediatra/medico di famiglia		In parte in disaccordo	Indifferente	Disaccordo Totale	Disaccordo Totale	Indifferente	Disaccordo Totale	Disaccordo Totale	In parte in disaccordo	Disaccordo Totale	In parte in disaccordo	Disaccordo Totale	Disaccordo Totale	In parte in disaccordo	Indifferente	Indifferente	In parte in disaccordo	In parte in disaccordo	Falso	Vero	Vero	Vero	Falso	Falso	Falso	Vero	Vero	Falso	Vero	Falso	Vero	Vero	Vero	Falso
19	Maschio	Italiana	Napoli	Sì	Primo	Professioni Sanitarie			No	Si, dal pediatra/medico di famiglia	<15	No	Ho effettuato la vaccinazione anti-HPV gratuitamente	Ha/Hanno consigliato la vaccinazione	Pediatra/medico di famiglia, Operatori del servizio vaccinale della ASL, Familiari/Amici		Disaccordo Totale	Disaccordo Totale	Disaccordo Totale	Disaccordo Totale	Disaccordo Totale	Disaccordo Totale	Disaccordo Totale	Indifferente	In parte in disaccordo	Disaccordo Totale	In parte in disaccordo	Disaccordo Totale	In parte in disaccordo	Disaccordo Totale	Indifferente	Indifferente	Indifferente	Falso	Vero	Vero	Falso	Vero	Vero	Falso	Falso	Vero	Falso	Vero	Vero	Falso	Vero	Vero	Falso
22	Femmina	italiana	Napoli	No	Primo	Professioni Sanitarie	Sì, regolarmente	Sì, raramente		No	Non l'ho effettuata	No	Non ho effettuato la vaccinazione	Ha/Hanno consigliato la vaccinazione	Ginecologo		In parte in disaccordo	Disaccordo Totale	Disaccordo Totale	Disaccordo Totale	In parte in disaccordo	Disaccordo Totale	Disaccordo Totale	Disaccordo Totale	Disaccordo Totale	Disaccordo Totale	Disaccordo Totale	Disaccordo Totale	Disaccordo Totale	Disaccordo Totale	Indifferente	Indifferente	D'accordo	Falso	Vero	Vero	Vero	Falso	Vero	Falso	Falso	Vero	Falso	Vero	Falso	Falso	Vero	Vero	Vero
19	Maschio	Italiana	Napoli	No	Primo	Professioni Sanitarie			Sì, regolarmente	No	Non l'ho effettuata	Non so	Non ho effettuato la vaccinazione	Non abbiamo affrontato l’argomento	Ginecologo, Scuola		Disaccordo Totale	Disaccordo Totale	Disaccordo Totale	Disaccordo Totale	Disaccordo Totale	Disaccordo Totale	Disaccordo Totale	In parte in disaccordo	Disaccordo Totale	Disaccordo Totale	Disaccordo Totale	Disaccordo Totale	In parte d'accordo	Disaccordo Totale	Disaccordo Totale	Disaccordo Totale	In parte in disaccordo	Falso	Vero	Vero	Falso	Falso	Vero	Vero	Falso	Vero	Falso	Vero	Falso	Falso	Vero	Vero	Vero
20	Femmina	italiana	Napoli	Sì	Primo	Professioni Sanitarie	No	No		No	Non l'ho effettuata	No	Non ho effettuato la vaccinazione	Non abbiamo affrontato l’argomento	Scuola		Disaccordo Totale	Disaccordo Totale	Disaccordo Totale	Disaccordo Totale	In parte in disaccordo	Disaccordo Totale	Disaccordo Totale	In parte in disaccordo	Disaccordo Totale	Disaccordo Totale	In parte in disaccordo	Disaccordo Totale	In parte d'accordo	Disaccordo Totale	In parte in disaccordo	Disaccordo Totale	In parte in disaccordo	Falso	Vero	Vero	Vero	Falso	Vero	Falso	Vero	Vero	Falso	Vero	Falso	Vero	Vero	Vero	Vero
20	Maschio	Italiana	Napoli	No	Primo	Professioni Sanitarie			No	Si, dal pediatra/medico di famiglia	<15	Non so	Ho effettuato la vaccinazione anti-HPV gratuitamente	Ha/Hanno consigliato la vaccinazione	Televisione/Radio, Scuola		In parte in disaccordo	In parte in disaccordo	In parte in disaccordo	In parte in disaccordo	Indifferente	In parte in disaccordo	In parte in disaccordo	Indifferente	Disaccordo Totale	In parte in disaccordo	Disaccordo Totale	In parte in disaccordo	In parte in disaccordo	In parte in disaccordo	In parte in disaccordo	In parte in disaccordo	In parte in disaccordo	Falso	Vero	Vero	Falso	Falso	Vero	Falso	Falso	Vero	Falso	Vero	Vero	Vero	Vero	Vero	Falso
21	Maschio	Italiana	Napoli	No	Primo	Professioni Sanitarie			No	Si, dal pediatra/medico di famiglia	<15	Non so	Ho effettuato la vaccinazione anti-HPV gratuitamente	Non abbiamo affrontato l’argomento	Pediatra/medico di famiglia		In parte in disaccordo	Disaccordo Totale	Disaccordo Totale	Disaccordo Totale	D'accordo	In parte in disaccordo	Disaccordo Totale	Indifferente	In parte in disaccordo	In parte in disaccordo	In parte in disaccordo	Disaccordo Totale	Disaccordo Totale	Disaccordo Totale	Disaccordo Totale	Disaccordo Totale	Disaccordo Totale	Falso	Vero	Vero	Vero	Falso	Falso	Falso	Falso	Vero	Falso	Vero	Falso	Vero	Vero	Vero	Falso
20	Femmina	Italiana	Napoli	Sì	Primo	Professioni Sanitarie	Sì, raramente	No		Si, presso la mia Asl	<15	Si, una lettera	Ho effettuato la vaccinazione anti-HPV gratuitamente	Ha/Hanno consigliato la vaccinazione	Operatori del servizio vaccinale della ASL		Disaccordo Totale	Disaccordo Totale	Disaccordo Totale	Disaccordo Totale	Disaccordo Totale	Disaccordo Totale	Disaccordo Totale	Disaccordo Totale	Disaccordo Totale	Disaccordo Totale	Disaccordo Totale	Disaccordo Totale	Disaccordo Totale	Disaccordo Totale	Disaccordo Totale	Disaccordo Totale	Disaccordo Totale	Falso	Vero	Vero	Falso	Falso	Vero	Falso	Vero	Vero	Falso	Vero	Vero	Vero	Vero	Vero	Vero
21	Maschio	Italiana	Napoli	No	Primo	Professioni Sanitarie			Sì, regolarmente	Si, presso la mia Asl	15-19	Si, una lettera	Ho effettuato la vaccinazione anti-HPV gratuitamente	Consultati più sanitari, hanno espresso pareri contrastanti	Ginecologo		Disaccordo Totale	In parte in disaccordo	In parte in disaccordo	Disaccordo Totale	In parte d'accordo	Disaccordo Totale	Disaccordo Totale	Disaccordo Totale	Disaccordo Totale	Disaccordo Totale	In parte in disaccordo	Disaccordo Totale	Disaccordo Totale	Disaccordo Totale	Disaccordo Totale	Disaccordo Totale	Disaccordo Totale	Falso	Vero	Vero	Vero	Vero	Vero	Falso	Falso	Vero	Vero	Vero	Vero	Vero	Vero	Vero	Vero
22	Maschio	Italiano	Napoli	No	Primo	Professioni Sanitarie			No	No	Non l'ho effettuata	No	Non ho effettuato la vaccinazione	Non abbiamo affrontato l’argomento	Scuola		Disaccordo Totale	Disaccordo Totale	Disaccordo Totale	Disaccordo Totale	Disaccordo Totale	Disaccordo Totale	Disaccordo Totale	In parte in disaccordo	Disaccordo Totale	Disaccordo Totale	Disaccordo Totale	Disaccordo Totale	Disaccordo Totale	Disaccordo Totale	In parte in disaccordo	In parte in disaccordo	In parte in disaccordo	Falso	Vero	Vero	Falso	Vero	Vero	Falso	Falso	Vero	Falso	Vero	Falso	Vero	Vero	Vero	Falso
19	Maschio	Italiana	Napoli	Ex fumatore	Primo	Professioni Sanitarie			No	No	Non l'ho effettuata	No	Non ho effettuato la vaccinazione	Non ha/hanno espresso un’opinione sulla vaccinazione	Scuola		Indifferente	In parte in disaccordo	In parte in disaccordo	Indifferente	Indifferente	In parte d'accordo	Indifferente	Indifferente	Indifferente	Indifferente	Indifferente	Indifferente	Indifferente	Indifferente	Indifferente	Indifferente	Indifferente	Falso	Vero	Vero	Vero	Falso	Vero	Falso	Falso	Vero	Vero	Falso	Vero	Falso	Falso	Vero	Vero
19	Femmina	Italiana	Frattamaggiore	Sì	Primo	Professioni Sanitarie	Sì, raramente	No		Si, presso la mia Asl	15-19	Non so	Ho effettuato la vaccinazione anti-HPV gratuitamente	Ha/Hanno consigliato la vaccinazione	Operatori del servizio vaccinale della ASL, Familiari/Amici, Internet		Disaccordo Totale	In parte in disaccordo	Disaccordo Totale	Disaccordo Totale	In parte in disaccordo	Disaccordo Totale	Disaccordo Totale	Indifferente	Disaccordo Totale	Disaccordo Totale	Disaccordo Totale	Disaccordo Totale	Disaccordo Totale	Disaccordo Totale	In parte in disaccordo	In parte in disaccordo	Indifferente	Falso	Vero	Vero	Falso	Vero	Vero	Falso	Falso	Vero	Falso	Vero	Vero	Falso	Vero	Vero	Vero
20	Maschio	Italiana	Napoli	No	Primo	Professioni Sanitarie			No	No	Non l'ho effettuata	No	Non ho effettuato la vaccinazione	Non abbiamo affrontato l’argomento	Non ho mai sentito parlare di HPV/vaccinazione anti-HPV prima	Non lo so	In parte in disaccordo	Disaccordo Totale	In parte in disaccordo	In parte in disaccordo	Indifferente	Indifferente	In parte d'accordo	Indifferente	Indifferente	Indifferente	In parte in disaccordo	Indifferente	In parte d'accordo	In parte in disaccordo	Indifferente	Indifferente	Indifferente	Vero	Vero	Vero	Vero	Vero	Vero	Vero	Vero	Vero	Vero	Vero	Vero	Vero	Vero	Vero	Vero
25	Femmina	Italia	Napoli	No	Primo	Professioni Sanitarie	Sì, raramente	No		Si, presso la mia Asl	<15	Non so	Ho effettuato la vaccinazione anti-HPV gratuitamente	Ha/Hanno consigliato la vaccinazione	Pediatra/medico di famiglia, Operatori del servizio vaccinale della ASL		Disaccordo Totale	Disaccordo Totale	Disaccordo Totale	Disaccordo Totale	Disaccordo Totale	Disaccordo Totale	Disaccordo Totale	Disaccordo Totale	Disaccordo Totale	Disaccordo Totale	Disaccordo Totale	Disaccordo Totale	Disaccordo Totale	Disaccordo Totale	Disaccordo Totale	Disaccordo Totale	Disaccordo Totale	Falso	Vero	Vero	Vero	Falso	Vero	Falso	Falso	Vero	Falso	Vero	Vero	Vero	Vero	Vero	Vero
19	Maschio	Italiana	Napoli	Sì	Primo	Professioni Sanitarie			No	No	Non l'ho effettuata	No	Non ho effettuato la vaccinazione	Non abbiamo affrontato l’argomento	Operatori del servizio vaccinale della ASL, Familiari/Amici, Scuola		Disaccordo Totale	Disaccordo Totale	Disaccordo Totale	Disaccordo Totale	In parte in disaccordo	In parte in disaccordo	Disaccordo Totale	Indifferente	Disaccordo Totale	Disaccordo Totale	Disaccordo Totale	Disaccordo Totale	Indifferente	Disaccordo Totale	Disaccordo Totale	Disaccordo Totale	Disaccordo Totale	Falso	Vero	Vero	Falso	Falso	Falso	Falso	Falso	Vero	Falso	Vero	Vero	Vero	Vero	Vero	Falso
20	Femmina	Italiana	Caserta	Sì	Primo	Professioni Sanitarie	Sì, raramente	No		Si, presso la mia Asl	15-19	No	Non so se l'ho effettuata gratuitamente o a pagamento	Ha/Hanno consigliato la vaccinazione	Pediatra/medico di famiglia		Disaccordo Totale	Disaccordo Totale	Disaccordo Totale	Disaccordo Totale	Disaccordo Totale	Disaccordo Totale	Disaccordo Totale	Disaccordo Totale	Disaccordo Totale	Disaccordo Totale	Disaccordo Totale	Disaccordo Totale	Disaccordo Totale	Disaccordo Totale	Disaccordo Totale	Disaccordo Totale	Disaccordo Totale	Vero	Vero	Vero	Vero	Vero	Vero	Falso	Vero	Vero	Falso	Vero	Vero	Vero	Vero	Vero	Vero
23	Femmina	Italiana	Napoli	No	Primo	Professioni Sanitarie	No	No		No	Non l'ho effettuata	Non so	Non ho effettuato la vaccinazione	Non abbiamo affrontato l’argomento	Scuola		Disaccordo Totale	Disaccordo Totale	Disaccordo Totale	Disaccordo Totale	Indifferente	Disaccordo Totale	In parte in disaccordo	In parte in disaccordo	In parte in disaccordo	In parte in disaccordo	In parte in disaccordo	In parte d'accordo	Disaccordo Totale	Disaccordo Totale	Disaccordo Totale	In parte in disaccordo	In parte in disaccordo	Falso	Vero	Falso	Vero	Falso	Vero	Falso	Vero	Vero	Falso	Vero	Falso	Vero	Vero	Vero	Falso
20	Femmina	Italiana	Napoli	Sì	Primo	Professioni Sanitarie	Sì, raramente	No		Si, presso la mia Asl	<15	No	Non so se l'ho effettuata gratuitamente o a pagamento	Non ha/hanno espresso un’opinione sulla vaccinazione	Operatori dei consultori, Scuola, Internet, Manifesti pubblicitari/volantini/giornali		Disaccordo Totale	Disaccordo Totale	Disaccordo Totale	Disaccordo Totale	Disaccordo Totale	Disaccordo Totale	Disaccordo Totale	Disaccordo Totale	In parte in disaccordo	Disaccordo Totale	Disaccordo Totale	Disaccordo Totale	In parte in disaccordo	Disaccordo Totale	Indifferente	Indifferente	In parte d'accordo	Falso	Falso	Vero	Falso	Falso	Vero	Falso	Falso	Vero	Falso	Vero	Falso	Falso	Vero	Vero	Falso
20	Maschio	Italia	Napolo	Sì	Primo	Professioni Sanitarie			No	Si, presso la mia Asl	<15	No	Ho effettuato la vaccinazione anti-HPV gratuitamente	Ha/Hanno consigliato la vaccinazione	Operatori del servizio vaccinale della ASL		Disaccordo Totale	Disaccordo Totale	Disaccordo Totale	Disaccordo Totale	Disaccordo Totale	Disaccordo Totale	Disaccordo Totale	Disaccordo Totale	Disaccordo Totale	Disaccordo Totale	In parte in disaccordo	Disaccordo Totale	Disaccordo Totale	Disaccordo Totale	Disaccordo Totale	Disaccordo Totale	Disaccordo Totale	Falso	Vero	Vero	Vero	Vero	Vero	Falso	Vero	Vero	Falso	Falso	Falso	Falso	Vero	Vero	Falso
18	Femmina	Italiana	Giugliano in Campania	No	Primo	Professioni Sanitarie	Sì, regolarmente	Sì, regolarmente		Si, presso la mia Asl	<15	Non so	Non so se l'ho effettuata gratuitamente o a pagamento	Ha/Hanno consigliato la vaccinazione	Pediatra/medico di famiglia, Operatori del servizio vaccinale della ASL, Ginecologo, Familiari/Amici, Scuola		Disaccordo Totale	Disaccordo Totale	Disaccordo Totale	Disaccordo Totale	In parte in disaccordo	Disaccordo Totale	Disaccordo Totale	In parte in disaccordo	Disaccordo Totale	In parte in disaccordo	Disaccordo Totale	Disaccordo Totale	Disaccordo Totale	Disaccordo Totale	Disaccordo Totale	Disaccordo Totale	Disaccordo Totale	Falso	Vero	Vero	Vero	Falso	Vero	Falso	Falso	Vero	Falso	Vero	Vero	Vero	Vero	Vero	Falso
19	Femmina	Italiana	Napoli	No	Primo	Professioni Sanitarie	No	No		Si, presso la mia Asl	15-19	Non so	Non so se l'ho effettuata gratuitamente o a pagamento	Non abbiamo affrontato l’argomento	Pediatra/medico di famiglia, Operatori del servizio vaccinale della ASL		Disaccordo Totale	In parte in disaccordo	In parte in disaccordo	In parte in disaccordo	In parte d'accordo	Indifferente	In parte in disaccordo	Indifferente	In parte in disaccordo	In parte in disaccordo	Disaccordo Totale	Disaccordo Totale	Disaccordo Totale	Indifferente	In parte d'accordo	In parte d'accordo	In parte d'accordo	Falso	Vero	Vero	Falso	Vero	Vero	Falso	Falso	Vero	Falso	Vero	Falso	Vero	Vero	Vero	Vero
20	Femmina	Lettone	Campania	No	Primo	Professioni Sanitarie	Sì, raramente	No		No	Non l'ho effettuata	Non so	Non ho effettuato la vaccinazione	Non abbiamo affrontato l’argomento	Scuola		Disaccordo Totale	Disaccordo Totale	Disaccordo Totale	Disaccordo Totale	Disaccordo Totale	Disaccordo Totale	Disaccordo Totale	Disaccordo Totale	Disaccordo Totale	Disaccordo Totale	Disaccordo Totale	Disaccordo Totale	Disaccordo Totale	Disaccordo Totale	Disaccordo Totale	Disaccordo Totale	In parte d'accordo	Falso	Vero	Vero	Falso	Falso	Vero	Falso	Falso	Vero	Falso	Vero	Vero	Falso	Vero	Vero	Falso
23	Femmina	Italiana	Napoli	Sì	Primo	Professioni Sanitarie	Sì, raramente	No		Si, presso la mia Asl	15-19	Non so	Ho effettuato la vaccinazione anti-HPV gratuitamente	Ha/Hanno consigliato la vaccinazione	Pediatra/medico di famiglia		In parte in disaccordo	Disaccordo Totale	Disaccordo Totale	Disaccordo Totale	In parte in disaccordo	Disaccordo Totale	In parte in disaccordo	In parte in disaccordo	In parte in disaccordo	Disaccordo Totale	Disaccordo Totale	Disaccordo Totale	In parte in disaccordo	Disaccordo Totale	Disaccordo Totale	Disaccordo Totale	Disaccordo Totale	Falso	Vero	Vero	Vero	Vero	Vero	Falso	Falso	Vero	Falso	Vero	Vero	Vero	Vero	Vero	Vero
19	Femmina	italiana	sant’antimo in provincia di napoli	No	Primo	Professioni Sanitarie	Sì, regolarmente	No		Si, presso la mia Asl	<15	No	Non so se l'ho effettuata gratuitamente o a pagamento	Ha/Hanno consigliato la vaccinazione	Scuola		Disaccordo Totale	Disaccordo Totale	Disaccordo Totale	Disaccordo Totale	Disaccordo Totale	Disaccordo Totale	Disaccordo Totale	In parte in disaccordo	Disaccordo Totale	In parte in disaccordo	In parte in disaccordo	Disaccordo Totale	Disaccordo Totale	Disaccordo Totale	Disaccordo Totale	Disaccordo Totale	Disaccordo Totale	Falso	Falso	Vero	Vero	Vero	Falso	Falso	Falso	Vero	Falso	Vero	Vero	Vero	Vero	Vero	Vero
20	Femmina	Italiana	Sant’Antimo	No	Primo	Professioni Sanitarie	Sì, regolarmente	No		No	Non l'ho effettuata	Non so	Non ho effettuato la vaccinazione	Ha/Hanno consigliato la vaccinazione	Pediatra/medico di famiglia		In parte d'accordo	In parte in disaccordo	Disaccordo Totale	Indifferente	In parte d'accordo	In parte in disaccordo	In parte in disaccordo	In parte d'accordo	Indifferente	Indifferente	In parte in disaccordo	Indifferente	Indifferente	In parte in disaccordo	Indifferente	Indifferente	Indifferente	Falso	Vero	Vero	Falso	Falso	Vero	Falso	Falso	Vero	Falso	Vero	Falso	Vero	Vero	Vero	Vero
19	Femmina	italiana	salerno	No	Primo	Professioni Sanitarie	No	No		Si, presso la mia Asl	<15	Si, una lettera	Ho effettuato la vaccinazione anti-HPV gratuitamente	Non ha/hanno espresso un’opinione sulla vaccinazione	Operatori del servizio vaccinale della ASL		Disaccordo Totale	Disaccordo Totale	Disaccordo Totale	Disaccordo Totale	In parte in disaccordo	Disaccordo Totale	Disaccordo Totale	Indifferente	Disaccordo Totale	Disaccordo Totale	Disaccordo Totale	Disaccordo Totale	Indifferente	Disaccordo Totale	Indifferente	Indifferente	D'accordo	Falso	Falso	Vero	Vero	Vero	Vero	Falso	Falso	Vero	Falso	Vero	Falso	Falso	Vero	Vero	Falso
19	Femmina	Italiana	Napoli	Sì	Primo	Professioni Sanitarie	No	No		Si, presso la mia Asl	<15	Si, una lettera	Ho effettuato la vaccinazione anti-HPV gratuitamente	Ha/Hanno consigliato la vaccinazione	Pediatra/medico di famiglia, Familiari/Amici		Disaccordo Totale	Disaccordo Totale	Disaccordo Totale	Disaccordo Totale	In parte in disaccordo	Disaccordo Totale	Disaccordo Totale	In parte in disaccordo	Disaccordo Totale	Disaccordo Totale	Disaccordo Totale	Disaccordo Totale	Disaccordo Totale	Disaccordo Totale	Disaccordo Totale	Disaccordo Totale	In parte in disaccordo	Vero	Vero	Vero	Vero	Vero	Vero	Falso	Falso	Vero	Vero	Vero	Falso	Vero	Vero	Vero	Falso
26	Femmina	Italiana	Na	Sì	Primo	Professioni Sanitarie	Sì, regolarmente	Sì, regolarmente		No	Non l'ho effettuata	Si, una lettera	Non ho effettuato la vaccinazione	Non abbiamo affrontato l’argomento	Ginecologo		Disaccordo Totale	In parte d'accordo	Disaccordo Totale	Disaccordo Totale	In parte d'accordo	Disaccordo Totale	Disaccordo Totale	Disaccordo Totale	Disaccordo Totale	Disaccordo Totale	Disaccordo Totale	Disaccordo Totale	Disaccordo Totale	Disaccordo Totale	Disaccordo Totale	Disaccordo Totale	Disaccordo Totale	Falso	Vero	Falso	Vero	Vero	Vero	Vero	Falso	Vero	Falso	Vero	Falso	Vero	Vero	Vero	Vero
23	Maschio	Italiana	Bt	No	Primo	Professioni Sanitarie			No	No	Non l'ho effettuata	Non so	Non ho effettuato la vaccinazione	Non abbiamo affrontato l’argomento	Scuola		Indifferente	Indifferente	In parte in disaccordo	Indifferente	Indifferente	Indifferente	In parte in disaccordo	Indifferente	Indifferente	Indifferente	In parte d'accordo	Disaccordo Totale	In parte in disaccordo	In parte in disaccordo	Indifferente	Indifferente	In parte d'accordo	Falso	Vero	Vero	Vero	Falso	Vero	Falso	Falso	Vero	Vero	Falso	Vero	Vero	Vero	Vero	Falso
20	Femmina	Italiana	Napoli	No	Primo	Professioni Sanitarie	Sì, raramente	No		Si, presso la mia Asl	<15	Non so	Non so se l'ho effettuata gratuitamente o a pagamento	Ha/Hanno consigliato la vaccinazione	Pediatra/medico di famiglia, Operatori del servizio vaccinale della ASL		In parte d'accordo	In parte in disaccordo	Disaccordo Totale	In parte in disaccordo	Indifferente	In parte in disaccordo	Disaccordo Totale	In parte d'accordo	Indifferente	Indifferente	Disaccordo Totale	Indifferente	Indifferente	Indifferente	Disaccordo Totale	Disaccordo Totale	In parte in disaccordo	Falso	Vero	Vero	Falso	Falso	Vero	Falso	Falso	Vero	Falso	Vero	Falso	Vero	Vero	Vero	Vero
19	Femmina	Italiana	Napoli	No	Primo	Professioni Sanitarie	Sì, regolarmente	No		Si, presso la mia Asl	<15	Non so	Non so se l'ho effettuata gratuitamente o a pagamento	Non ha/hanno espresso un’opinione sulla vaccinazione	Familiari/Amici		In parte in disaccordo	Disaccordo Totale	In parte in disaccordo	In parte in disaccordo	Disaccordo Totale	In parte in disaccordo	In parte in disaccordo	D'accordo	In parte in disaccordo	Disaccordo Totale	In parte in disaccordo	Disaccordo Totale	Disaccordo Totale	Disaccordo Totale	Disaccordo Totale	D'accordo	In parte in disaccordo	Falso	Vero	Vero	Vero	Falso	Falso	Falso	Falso	Vero	Vero	Vero	Vero	Vero	Vero	Vero	Falso
20	Maschio	Italiana	Napoli	No	Primo	Professioni Sanitarie			No	Non lo so	<15	Non so	Non so se l'ho effettuata gratuitamente o a pagamento	Non lo so	Pediatra/medico di famiglia		Disaccordo Totale	Disaccordo Totale	Disaccordo Totale	Disaccordo Totale	Disaccordo Totale	Disaccordo Totale	Disaccordo Totale	In parte in disaccordo	Disaccordo Totale	Disaccordo Totale	Disaccordo Totale	Disaccordo Totale	Disaccordo Totale	Disaccordo Totale	Disaccordo Totale	Disaccordo Totale	Indifferente	Falso	Vero	Falso	Falso	Falso	Falso	Falso	Falso	Vero	Falso	Vero	Vero	Vero	Vero	Vero	Vero
18	Maschio	Italiano	Salerno	No	Primo	Professioni Sanitarie			No	Si, presso la mia Asl	15-19	Si, una lettera	Ho effettuato la vaccinazione anti-HPV gratuitamente	Ha/Hanno consigliato la vaccinazione	Operatori del servizio vaccinale della ASL		In parte in disaccordo	Disaccordo Totale	In parte in disaccordo	Indifferente	Indifferente	Disaccordo Totale	Disaccordo Totale	Indifferente	Indifferente	Indifferente	In parte in disaccordo	Disaccordo Totale	Disaccordo Totale	Disaccordo Totale	Indifferente	Indifferente	In parte d'accordo	Vero	Vero	Vero	Vero	Vero	Vero	Falso	Falso	Falso	Falso	Vero	Vero	Falso	Vero	Vero	Vero
19	Femmina	Italiana	Napoli	No	Primo	Professioni Sanitarie	Sì, regolarmente	No		Si, presso la mia Asl	15-19	Non so	Non so se l'ho effettuata gratuitamente o a pagamento	Non ha/hanno espresso un’opinione sulla vaccinazione	Pediatra/medico di famiglia		Disaccordo Totale	Disaccordo Totale	Disaccordo Totale	Disaccordo Totale	Disaccordo Totale	Disaccordo Totale	Disaccordo Totale	Disaccordo Totale	Disaccordo Totale	Disaccordo Totale	Disaccordo Totale	Disaccordo Totale	In parte d'accordo	Disaccordo Totale	Disaccordo Totale	In parte d'accordo	D'accordo	Falso	Vero	Vero	Falso	Falso	Falso	Falso	Vero	Vero	Vero	Falso	Vero	Falso	Vero	Vero	Vero
20	Maschio	Italiana	Caserta	No	Primo	Professioni Sanitarie			No	Non lo so	<15	No	Non so se l'ho effettuata gratuitamente o a pagamento	Non abbiamo affrontato l’argomento	Internet		In parte in disaccordo	In parte in disaccordo	Disaccordo Totale	Disaccordo Totale	In parte d'accordo	Disaccordo Totale	Disaccordo Totale	In parte in disaccordo	Indifferente	In parte in disaccordo	Disaccordo Totale	Disaccordo Totale	In parte in disaccordo	In parte in disaccordo	Disaccordo Totale	Disaccordo Totale	Disaccordo Totale	Falso	Vero	Falso	Falso	Falso	Vero	Falso	Falso	Vero	Falso	Vero	Falso	Vero	Vero	Vero	Vero
21	Femmina	Italiana	Salerno	No	Primo	Professioni Sanitarie	No	No		Si, presso la mia Asl	15-19	Non so	Non so se l'ho effettuata gratuitamente o a pagamento	Ha/Hanno consigliato la vaccinazione	Pediatra/medico di famiglia, Familiari/Amici		Disaccordo Totale	Disaccordo Totale	Disaccordo Totale	Disaccordo Totale	In parte in disaccordo	Disaccordo Totale	Disaccordo Totale	Disaccordo Totale	Disaccordo Totale	Disaccordo Totale	D'accordo	Disaccordo Totale	Disaccordo Totale	Disaccordo Totale	D'accordo	In parte in disaccordo	D'accordo	Falso	Vero	Vero	Falso	Falso	Falso	Falso	Falso	Vero	Vero	Falso	Vero	Falso	Vero	Vero	Vero
19	Maschio	Italiana	Napoli	No	Primo	Professioni Sanitarie			No	No	Non l'ho effettuata	Non so	Non ho effettuato la vaccinazione	Ha/Hanno consigliato la vaccinazione	Televisione/Radio, Scuola		Indifferente	In parte d'accordo	Disaccordo Totale	In parte in disaccordo	D'accordo	Indifferente	In parte in disaccordo	In parte in disaccordo	Disaccordo Totale	Indifferente	In parte in disaccordo	Disaccordo Totale	Indifferente	Disaccordo Totale	Indifferente	Indifferente	Indifferente	Falso	Falso	Vero	Falso	Falso	Falso	Falso	Falso	Vero	Falso	Vero	Vero	Vero	Vero	Vero	Vero
19	Maschio	italiana	caserta	Sì	Primo	Professioni Sanitarie			Sì, regolarmente	No	Non l'ho effettuata	No	Non ho effettuato la vaccinazione	Non abbiamo affrontato l’argomento	Non ho mai sentito parlare di HPV/vaccinazione anti-HPV prima	non ne sono a conoscenza	In parte in disaccordo	Disaccordo Totale	In parte in disaccordo	In parte in disaccordo	Indifferente	In parte in disaccordo	In parte in disaccordo	In parte in disaccordo	Indifferente	Indifferente	In parte in disaccordo	Disaccordo Totale	In parte in disaccordo	Disaccordo Totale	Indifferente	Indifferente	Indifferente	Falso	Vero	Vero	Falso	Vero	Vero	Falso	Falso	Vero	Falso	Vero	Falso	Vero	Vero	Vero	Falso
19	Maschio	Italiana	Napoli	No	Primo	Professioni Sanitarie			No	Si, presso la mia Asl	15-19	Non so	Ho effettuato la vaccinazione anti-HPV a pagamento	Ha/Hanno consigliato la vaccinazione	Operatori del servizio vaccinale della ASL		Disaccordo Totale	Disaccordo Totale	Disaccordo Totale	Disaccordo Totale	In parte d'accordo	Disaccordo Totale	Disaccordo Totale	Disaccordo Totale	Disaccordo Totale	Disaccordo Totale	Disaccordo Totale	Disaccordo Totale	Disaccordo Totale	Disaccordo Totale	In parte d'accordo	In parte d'accordo	In parte d'accordo	Falso	Vero	Vero	Vero	Vero	Falso	Falso	Falso	Vero	Falso	Vero	Vero	Vero	Vero	Vero	Falso
20	Femmina	italiana	napoli		Secondo	Professioni Sanitarie	No	No		Si, presso la mia Asl	<15	Non so	Ho effettuato la vaccinazione anti-HPV gratuitamente	Ha/Hanno consigliato la vaccinazione	Operatori del servizio vaccinale della ASL, Familiari/Amici, Internet, Manifesti pubblicitari/volantini/giornali		Disaccordo Totale	Disaccordo Totale	Disaccordo Totale	Disaccordo Totale	Disaccordo Totale	Disaccordo Totale	Disaccordo Totale	In parte in disaccordo	In parte in disaccordo	Disaccordo Totale	Disaccordo Totale	Disaccordo Totale	Disaccordo Totale	Disaccordo Totale	Indifferente	Indifferente	In parte d'accordo	Falso	Vero	Vero	Vero	Falso	Falso	Falso	Falso	Vero	Falso	Vero	Falso	Falso	Vero	Vero	Falso
20	Femmina	italiana	napoli	Sì	Secondo	Professioni Sanitarie	No	No		Si, presso la mia Asl	<15	Non so	Ho effettuato la vaccinazione anti-HPV gratuitamente	Ha/Hanno consigliato la vaccinazione	Familiari/Amici		Disaccordo Totale	Disaccordo Totale	Disaccordo Totale	Disaccordo Totale	In parte in disaccordo	Disaccordo Totale	Disaccordo Totale	Indifferente	In parte in disaccordo	Disaccordo Totale	Disaccordo Totale	Disaccordo Totale	Disaccordo Totale	Disaccordo Totale	Disaccordo Totale	Disaccordo Totale	Disaccordo Totale	Falso	Vero	Vero	Vero	Vero	Vero	Falso	Falso	Vero	Falso	Vero	Vero	Vero	Vero	Vero	Falso
21	Femmina	italiana	napoli	Sì	Secondo	Professioni Sanitarie	Sì, regolarmente	No		Si, presso la mia Asl	15-19	Si, una lettera	Ho effettuato la vaccinazione anti-HPV gratuitamente	Non abbiamo affrontato l’argomento	Familiari/Amici		Disaccordo Totale	Disaccordo Totale	Disaccordo Totale	Disaccordo Totale	Disaccordo Totale	Disaccordo Totale	Indifferente	Disaccordo Totale		Disaccordo Totale	Disaccordo Totale	Disaccordo Totale	In parte d'accordo	Disaccordo Totale	Disaccordo Totale	Disaccordo Totale	Disaccordo Totale	Falso	Vero	Vero				Falso							Vero	Vero	Vero
20	Femmina	italiana	latina	No	Secondo	Professioni Sanitarie	Sì, regolarmente	No		No	Non l'ho effettuata	No	Non ho effettuato la vaccinazione	Ha/Hanno sconsigliato la vaccinazione			Disaccordo Totale	Disaccordo Totale	Disaccordo Totale	Disaccordo Totale	In parte in disaccordo	Disaccordo Totale	Disaccordo Totale	Disaccordo Totale	Disaccordo Totale	Disaccordo Totale	Disaccordo Totale	Disaccordo Totale	Disaccordo Totale	Disaccordo Totale	Disaccordo Totale	Disaccordo Totale	Disaccordo Totale	Falso	Vero	Vero				Falso	Falso	Falso	Falso	Vero	Falso	Vero	Vero	Vero	Falso
27	Maschio	italiana	napoli	Sì	Terzo	Professioni Sanitarie			Sì, raramente	No		Non so	Non ho effettuato la vaccinazione	Non ha/hanno espresso un’opinione sulla vaccinazione	Non ho mai sentito parlare di HPV/vaccinazione anti-HPV prima		Disaccordo Totale	In parte in disaccordo	Disaccordo Totale	Disaccordo Totale	Indifferente	Disaccordo Totale	Disaccordo Totale	Disaccordo Totale	Disaccordo Totale	Disaccordo Totale	Disaccordo Totale	Disaccordo Totale	D'accordo	Disaccordo Totale	Disaccordo Totale	Disaccordo Totale	Disaccordo Totale	Falso	Vero	Vero	Vero	Falso	Vero	Falso	Vero	Vero	Vero	Vero	Vero	Vero	Vero	Vero	Vero
24	Femmina	italiana	napoli	No	Primo	Professioni Sanitarie	Sì, regolarmente	Sì, regolarmente		No		No	Non ho effettuato la vaccinazione	Non abbiamo affrontato l’argomento	Non ho mai sentito parlare di HPV/vaccinazione anti-HPV prima	non mi sono interessata		Disaccordo Totale	Disaccordo Totale	Disaccordo Totale	Indifferente	In parte in disaccordo	Disaccordo Totale	Indifferente	Disaccordo Totale	Disaccordo Totale	Disaccordo Totale	Disaccordo Totale	In parte in disaccordo	In parte in disaccordo	In parte in disaccordo	In parte in disaccordo	Indifferente	Falso	Vero	Vero	Vero	Vero	Falso	Falso	Vero	Vero	Falso	Falso	Vero	Vero		Falso	Falso
23	Maschio	italiana	salerno	No	Primo	Professioni Sanitarie			Sì, regolarmente	No		No	Non ho effettuato la vaccinazione	Non ha/hanno espresso un’opinione sulla vaccinazione	Internet		Disaccordo Totale	Disaccordo Totale	Disaccordo Totale	D'accordo	Disaccordo Totale	Indifferente	In parte in disaccordo	Indifferente	Indifferente	Indifferente	Indifferente	Disaccordo Totale	Disaccordo Totale	Disaccordo Totale	Disaccordo Totale	Disaccordo Totale	Disaccordo Totale	Falso	Vero	Vero	Falso	Falso	Vero	Falso	Falso	Vero	Falso	Vero	Vero	Vero	Vero	Vero	Vero
25	Femmina	italiana	salerno	No	Primo	Professioni Sanitarie	No	No		No		Non so	Non ho effettuato la vaccinazione	Ha/Hanno sconsigliato la vaccinazione	Familiari/Amici, Scuola		Disaccordo Totale	Disaccordo Totale	Disaccordo Totale	Disaccordo Totale	Disaccordo Totale	Disaccordo Totale	Disaccordo Totale	In parte d'accordo	In parte d'accordo	In parte in disaccordo	Disaccordo Totale	Disaccordo Totale	Disaccordo Totale	Disaccordo Totale	Disaccordo Totale	Disaccordo Totale	Disaccordo Totale	Falso	Vero	Vero	Vero	Vero	Vero	Falso	Falso	Vero	Falso	Vero	Vero	Falso	Vero	Vero	Vero
20	Femmina	italiana	napoli	Sì	Primo	Professioni Sanitarie	No	No		No		No	Non ho effettuato la vaccinazione	Non abbiamo affrontato l’argomento	Internet		Disaccordo Totale	Disaccordo Totale	Disaccordo Totale	Disaccordo Totale	Indifferente	Disaccordo Totale	Disaccordo Totale	In parte in disaccordo	Disaccordo Totale	Disaccordo Totale	In parte in disaccordo	Disaccordo Totale	Disaccordo Totale	Disaccordo Totale	Disaccordo Totale	Disaccordo Totale	Disaccordo Totale	Falso	Vero	Vero	Vero	Vero	Vero	Falso	Falso	Vero	Falso	Vero	Falso	Falso	Vero	Vero	Vero
19	Maschio	italiana	napoli		Primo	Professioni Sanitarie			No	No		No	Non ho effettuato la vaccinazione	Non ha/hanno espresso un’opinione sulla vaccinazione	Internet		Disaccordo Totale	Disaccordo Totale	Disaccordo Totale	In parte in disaccordo	Indifferente	D'accordo	Disaccordo Totale	Disaccordo Totale	Disaccordo Totale	Disaccordo Totale	Disaccordo Totale	In parte in disaccordo	Disaccordo Totale	Disaccordo Totale	Disaccordo Totale	Disaccordo Totale	Disaccordo Totale	Falso	Vero	Vero	Falso	Vero	Vero	Falso	Falso	Vero	Vero	Vero	Vero	Falso	Vero	Vero	Falso
19	Femmina	italiana	napoli	No	Primo	Professioni Sanitarie	No	No		No		Non so	Non ho effettuato la vaccinazione	Non abbiamo affrontato l’argomento	Internet		Disaccordo Totale	Disaccordo Totale	Disaccordo Totale	Disaccordo Totale	In parte in disaccordo	Disaccordo Totale	Disaccordo Totale	In parte d'accordo	Disaccordo Totale	Disaccordo Totale	Disaccordo Totale	Disaccordo Totale	Disaccordo Totale	Disaccordo Totale	In parte in disaccordo	In parte in disaccordo	In parte in disaccordo	Falso	Vero	Vero	Vero	Falso	Vero	Vero	Falso	Vero	Vero	Vero	Falso	Vero	Vero	Falso	Falso
19	Femmina	italiana	napoli	No	Primo	Professioni Sanitarie	Sì, raramente	No		Si, presso la mia Asl	<15	Non so	Non so se l'ho effettuata gratuitamente o a pagamento	Non abbiamo affrontato l’argomento	Non ho mai sentito parlare di HPV/vaccinazione anti-HPV prima		In parte in disaccordo	Disaccordo Totale	Disaccordo Totale	Disaccordo Totale	Disaccordo Totale	Disaccordo Totale	Disaccordo Totale	Indifferente	Indifferente	Indifferente	Disaccordo Totale	Disaccordo Totale	Disaccordo Totale	Disaccordo Totale	In parte in disaccordo	Disaccordo Totale	Disaccordo Totale	Vero	Vero	Vero	Vero	Falso	Falso	Falso	Falso	Vero	Vero	Vero	Falso	Vero	Vero	Vero	Vero
25	Femmina	italiana	napoli	Ex fumatore	Primo	Professioni Sanitarie	Sì, regolarmente	Sì, regolarmente		No		Si, una lettera	Non ho effettuato la vaccinazione	Ha/Hanno sconsigliato la vaccinazione	Ginecologo, Familiari/Amici, Internet, Manifesti pubblicitari/volantini/giornali		Disaccordo Totale	Disaccordo Totale	Disaccordo Totale	Disaccordo Totale	Disaccordo Totale	Disaccordo Totale	Disaccordo Totale	D'accordo	Indifferente	Disaccordo Totale	Disaccordo Totale	Disaccordo Totale	Indifferente	Disaccordo Totale	D'accordo	Indifferente	D'accordo	Falso	Vero	Vero	Vero	Falso		Falso	Vero	Vero	Falso	Vero	Vero	Falso	Vero	Vero	Falso
23	Femmina	italiana	napoli	No	Primo	Professioni Sanitarie	Sì, regolarmente	Sì, regolarmente		No		Non so	Non ho effettuato la vaccinazione	Non abbiamo affrontato l’argomento	Familiari/Amici	superficialità	Disaccordo Totale	Disaccordo Totale	Disaccordo Totale	Disaccordo Totale	Disaccordo Totale	Disaccordo Totale	Disaccordo Totale	In parte in disaccordo	Disaccordo Totale	Disaccordo Totale	Disaccordo Totale	Disaccordo Totale	Disaccordo Totale	Disaccordo Totale	Indifferente	In parte in disaccordo	In parte in disaccordo	Falso	Vero	Vero	Vero	Falso	Falso	Falso	Vero	Vero	Falso	Vero	Vero	Falso	Vero	Vero	Vero
23	Femmina	italiana	avellino	No	Primo	Professioni Sanitarie	Sì, regolarmente	Sì, raramente		No		Non so	Non ho effettuato la vaccinazione	Non ha/hanno espresso un’opinione sulla vaccinazione	Pediatra/medico di famiglia, Familiari/Amici, Scuola		In parte in disaccordo	D'accordo	In parte in disaccordo	In parte in disaccordo	Indifferente	In parte in disaccordo	In parte in disaccordo	In parte d'accordo	In parte in disaccordo	In parte in disaccordo	In parte in disaccordo	Disaccordo Totale	D'accordo	Indifferente	D'accordo	D'accordo	D'accordo	Falso	Vero	Vero	Vero	Falso	Vero	Vero	Falso	Vero	Falso	Vero	Falso	Falso	Vero	Vero	Falso
19	Femmina	italiana	napoli	No	Primo	Professioni Sanitarie	Sì, raramente	No		Si, presso la mia Asl		Si, più di una lettera	Ho effettuato la vaccinazione anti-HPV gratuitamente	Ha/Hanno consigliato la vaccinazione	Pediatra/medico di famiglia, Familiari/Amici, Scuola, Internet		Disaccordo Totale	In parte in disaccordo	Disaccordo Totale	Disaccordo Totale	Disaccordo Totale	Disaccordo Totale	In parte in disaccordo	Disaccordo Totale	Disaccordo Totale	Disaccordo Totale	Disaccordo Totale	Disaccordo Totale	Disaccordo Totale	Disaccordo Totale	In parte in disaccordo	In parte in disaccordo	In parte in disaccordo	Vero	Vero	Vero	Falso	Falso	Vero	Falso	Falso	Vero	Falso	Vero	Vero	Falso	Vero	Vero	Vero
24	Femmina	italiana	napoli	No	Primo	Professioni Sanitarie	Sì, raramente	Sì, raramente		No		Non so	Non ho effettuato la vaccinazione	Ha/Hanno consigliato la vaccinazione	Scuola		Indifferente	Indifferente	Disaccordo Totale	Disaccordo Totale	Indifferente	Disaccordo Totale	Disaccordo Totale	Disaccordo Totale	Disaccordo Totale	Indifferente	Disaccordo Totale	Disaccordo Totale	Indifferente	Disaccordo Totale	Disaccordo Totale	Disaccordo Totale	Disaccordo Totale	Falso	Vero	Vero	Vero	Falso	Falso	Falso	Vero	Vero	Falso	Vero	Vero	Vero	Vero	Vero	Falso
21	Maschio	italiana	napoli	No	Terzo	Professioni Sanitarie			Sì, raramente	No		No	Non ho effettuato la vaccinazione	Non abbiamo affrontato l’argomento			In parte in disaccordo	Indifferente	In parte in disaccordo	In parte in disaccordo	In parte d'accordo	Disaccordo Totale	Indifferente	Indifferente	Indifferente	Indifferente	In parte d'accordo	Disaccordo Totale	Indifferente	Disaccordo Totale	In parte in disaccordo	Disaccordo Totale	Indifferente	Vero	Vero	Vero	Vero	Vero	Vero	Vero	Falso	Falso	Vero	Falso	Vero	Vero	Vero	Vero	Falso
21	Femmina	italiana	napoli	No	Terzo	Professioni Sanitarie	Sì, raramente	No		Si, presso la mia Asl	<15	Non so	Ho effettuato la vaccinazione anti-HPV gratuitamente	Ha/Hanno consigliato la vaccinazione	Pediatra/medico di famiglia, Televisione/Radio, Familiari/Amici		Disaccordo Totale	Disaccordo Totale	Disaccordo Totale	Disaccordo Totale	In parte in disaccordo	Disaccordo Totale	Disaccordo Totale	In parte in disaccordo	In parte in disaccordo	In parte in disaccordo	Disaccordo Totale	Disaccordo Totale	In parte in disaccordo	Disaccordo Totale	Disaccordo Totale	Disaccordo Totale	In parte in disaccordo	Falso	Vero	Vero	Vero	Vero	Vero	Falso	Vero	Vero	Falso	Vero	Vero	Falso	Vero	Vero	Vero
26	Maschio	italiana	NA	No	Terzo	Professioni Sanitarie			Sì, raramente	No		No	Non ho effettuato la vaccinazione	Non abbiamo affrontato l’argomento	Televisione/Radio, Internet	non lo sapevo	Disaccordo Totale	In parte in disaccordo	Disaccordo Totale	Disaccordo Totale	Indifferente	Disaccordo Totale	Disaccordo Totale	Disaccordo Totale	Disaccordo Totale	In parte in disaccordo	Disaccordo Totale	Disaccordo Totale	D'accordo	Disaccordo Totale	Indifferente	Indifferente	Indifferente	Falso	Vero	Vero	Vero	Vero	Vero	Falso	Vero	Vero	Falso	Vero	Falso	Vero	Vero	Vero	Vero
22	Maschio	italiana	NA	No	Terzo	Professioni Sanitarie			No	No		No	Non ho effettuato la vaccinazione	Non abbiamo affrontato l’argomento	Televisione/Radio		In parte in disaccordo	In parte in disaccordo	In parte in disaccordo	In parte in disaccordo	In parte in disaccordo	In parte in disaccordo	In parte in disaccordo	In parte in disaccordo	In parte in disaccordo	In parte in disaccordo	Disaccordo Totale	Disaccordo Totale	D'accordo	In parte in disaccordo	In parte in disaccordo	In parte in disaccordo	In parte in disaccordo	Falso	Vero	Vero	Vero	Vero	Falso	Falso	Falso	Vero	Vero	Vero	Vero	Falso	Vero	Vero	Falso
23	Maschio	italiana	NA	Ex fumatore	Primo	Professioni Sanitarie			Sì, raramente	Si, presso la mia Asl	<15	Non so	Non so se l'ho effettuata gratuitamente o a pagamento	Non ha/hanno espresso un’opinione sulla vaccinazione	Internet		Disaccordo Totale	Disaccordo Totale	In parte in disaccordo	Disaccordo Totale	In parte in disaccordo		In parte in disaccordo	Indifferente	In parte in disaccordo	In parte d'accordo	Indifferente	Disaccordo Totale	D'accordo	Disaccordo Totale	Indifferente	D'accordo	D'accordo	Falso	Vero	Vero	Vero	Falso	Falso	Falso	Vero	Vero	Falso	Vero	Vero	Vero	Vero	Vero	Vero
19	Femmina	italiana	BN	Ex fumatore	Primo	Professioni Sanitarie	Sì, raramente	No		Si, presso la mia Asl	15-19	Non so	Ho effettuato la vaccinazione anti-HPV a pagamento	Ha/Hanno consigliato di ritardare l’effettuazione della vaccinazione	Internet		Disaccordo Totale	Disaccordo Totale	Disaccordo Totale	Disaccordo Totale	Indifferente	In parte in disaccordo	Disaccordo Totale	Indifferente	Indifferente	In parte d'accordo	Indifferente	Disaccordo Totale	Indifferente	Disaccordo Totale	In parte d'accordo	D'accordo	D'accordo	Falso	Vero	Vero	Falso	Falso	Falso	Falso	Vero	Vero	Falso	Vero	Falso	Falso	Vero	Vero	Falso
22	Maschio	italiana	NA		Primo	Professioni Sanitarie			Sì, regolarmente	No		No	Non ho effettuato la vaccinazione	Non abbiamo affrontato l’argomento	Internet		Disaccordo Totale	Disaccordo Totale	Disaccordo Totale	Disaccordo Totale	Disaccordo Totale	Disaccordo Totale	In parte in disaccordo	In parte in disaccordo	Disaccordo Totale	Disaccordo Totale	Disaccordo Totale	Disaccordo Totale	Disaccordo Totale	Disaccordo Totale	Disaccordo Totale	Disaccordo Totale	Disaccordo Totale	Falso	Vero	Vero	Falso	Falso	Falso	Falso	Falso	Vero	Falso	Vero	Vero	Vero	Vero	Vero	Falso
20	Maschio	italiana	NA	No	Primo	Professioni Sanitarie			No	No		pubblicità televisiva	Non ho effettuato la vaccinazione	Non ha/hanno espresso un’opinione sulla vaccinazione	Internet	nessuna informazione	Disaccordo Totale	In parte d'accordo	Disaccordo Totale	Disaccordo Totale	In parte in disaccordo	In parte in disaccordo	Disaccordo Totale	In parte in disaccordo	Indifferente	Indifferente	Disaccordo Totale	Disaccordo Totale	In parte d'accordo	Disaccordo Totale	Indifferente	In parte d'accordo	Indifferente	Falso	Falso	Vero	Vero	Vero	Vero	Falso	Falso	Vero	Falso	Vero	Vero	Vero	Vero	Vero	Falso
24	Femmina	italiana	NA	No	Terzo	Professioni Sanitarie				Si, presso la mia Asl	<15	Si, una lettera	Ho effettuato la vaccinazione anti-HPV gratuitamente	Non abbiamo affrontato l’argomento	Operatori del servizio vaccinale della ASL, Familiari/Amici, Internet		Disaccordo Totale	In parte in disaccordo	Disaccordo Totale	Disaccordo Totale	In parte in disaccordo	Disaccordo Totale	Disaccordo Totale	Disaccordo Totale	Disaccordo Totale	Disaccordo Totale	Disaccordo Totale	Disaccordo Totale	Disaccordo Totale	Disaccordo Totale	Disaccordo Totale	Disaccordo Totale	In parte in disaccordo	Falso	Vero	Vero	Vero	Vero	Vero	Falso	Vero	Vero	Falso	Vero	Vero	Falso	Vero	Vero	Vero
21	Maschio	italiana	NAPOLI	No	Terzo	Professioni Sanitarie			No	No		No		Non ha/hanno espresso un’opinione sulla vaccinazione	Internet		Disaccordo Totale	Disaccordo Totale	Disaccordo Totale	Disaccordo Totale	Disaccordo Totale	Disaccordo Totale	Disaccordo Totale	Disaccordo Totale	Disaccordo Totale	Disaccordo Totale	Disaccordo Totale	Disaccordo Totale	Disaccordo Totale	Disaccordo Totale	Disaccordo Totale	Disaccordo Totale	Disaccordo Totale	Vero	Vero	Vero	Vero	Falso	Falso	Falso	Falso	Vero	Falso	Vero	Falso	Falso	Vero	Vero	Vero
21	Femmina	italiana	NA	No	Terzo	Professioni Sanitarie	Sì, regolarmente	Sì, regolarmente		Si, presso la mia Asl	<15	Non so	Ho effettuato la vaccinazione anti-HPV gratuitamente	Non abbiamo affrontato l’argomento	Università		Disaccordo Totale	Disaccordo Totale	Disaccordo Totale	Disaccordo Totale	Disaccordo Totale	Disaccordo Totale	Disaccordo Totale	Disaccordo Totale	Disaccordo Totale	Disaccordo Totale	Disaccordo Totale	Disaccordo Totale	Disaccordo Totale	Disaccordo Totale	Disaccordo Totale	Disaccordo Totale	Disaccordo Totale	Falso	Vero	Vero	Vero	Vero	Vero	Falso	Vero	Vero	Falso	Vero	Vero	Falso	Vero	Vero	Vero
21	Femmina	italiana	CE	Sì	Terzo	Professioni Sanitarie	Sì, regolarmente	Sì, regolarmente		Si, presso la mia Asl	<15	No	Ho effettuato la vaccinazione anti-HPV gratuitamente	Ha/Hanno consigliato la vaccinazione	Pediatra/medico di famiglia, Ginecologo		Disaccordo Totale	Disaccordo Totale	Disaccordo Totale	Disaccordo Totale	Disaccordo Totale	Disaccordo Totale	Disaccordo Totale	In parte in disaccordo	Disaccordo Totale	Disaccordo Totale	Disaccordo Totale	Disaccordo Totale	Disaccordo Totale	Disaccordo Totale	Disaccordo Totale	Disaccordo Totale	Disaccordo Totale	Falso	Vero	Vero	Vero	Vero	Vero	Falso	Falso	Vero	Falso	Vero	Vero	Vero	Vero	Vero	Vero
21	Femmina	italiana	NA		Terzo	Professioni Sanitarie	Sì, regolarmente	Sì, raramente		No		Si, una telefonata	Non ho effettuato la vaccinazione	Ha/Hanno consigliato di ritardare l’effettuazione della vaccinazione	Televisione/Radio, Ginecologo, Internet		Disaccordo Totale	Disaccordo Totale	Disaccordo Totale	Disaccordo Totale	In parte in disaccordo	Disaccordo Totale	Disaccordo Totale	In parte in disaccordo	In parte in disaccordo	In parte in disaccordo	Disaccordo Totale	Disaccordo Totale	Disaccordo Totale	Disaccordo Totale	Indifferente	Indifferente	Indifferente	Falso	Vero	Vero	Vero	Vero	Vero	Falso	Vero	Vero	Falso	Vero	Vero	Falso	Vero	Vero	Vero
22	Femmina	italiana	NA	No	Terzo	Professioni Sanitarie	Sì, raramente	Sì, raramente		No		No	Non ho effettuato la vaccinazione	Non ha/hanno espresso un’opinione sulla vaccinazione	Familiari/Amici, Scuola, Internet	NON ERO INFORMATA FINO A TEMPI RECENTI	Disaccordo Totale	Disaccordo Totale	Disaccordo Totale	Disaccordo Totale	Disaccordo Totale	Disaccordo Totale	Disaccordo Totale	Disaccordo Totale	Disaccordo Totale	Disaccordo Totale	Disaccordo Totale	Disaccordo Totale	In parte in disaccordo	Disaccordo Totale	In parte in disaccordo	In parte in disaccordo	In parte in disaccordo	Falso	Vero	Vero	Vero	Vero	Vero	Falso	Vero	Vero	Falso	Vero	Vero	Falso	Vero	Vero	Vero
23	Femmina	italiana	SA	Ex fumatore	Terzo	Professioni Sanitarie	Sì, regolarmente	Sì, regolarmente		No		Non so	Non ho effettuato la vaccinazione	Non ha/hanno espresso un’opinione sulla vaccinazione	Ginecologo, Scuola		Disaccordo Totale	Disaccordo Totale	Disaccordo Totale	Disaccordo Totale	Disaccordo Totale	Disaccordo Totale	Disaccordo Totale	Disaccordo Totale	Disaccordo Totale	Disaccordo Totale	Disaccordo Totale	Disaccordo Totale	Disaccordo Totale	Disaccordo Totale	Disaccordo Totale	Disaccordo Totale	Disaccordo Totale	Falso	Vero	Vero	Vero	Vero	Vero	Falso	Vero	Vero	Falso	Vero	Vero	Falso	Vero	Vero	Vero
23	Femmina	italiana	NA			Professioni Sanitarie	Sì, regolarmente	Sì, regolarmente		Si, presso la mia Asl	<15	No	Ho effettuato la vaccinazione anti-HPV gratuitamente	Non abbiamo affrontato l’argomento	Familiari/Amici		Disaccordo Totale	Disaccordo Totale	Disaccordo Totale	Disaccordo Totale	Disaccordo Totale	Disaccordo Totale	Disaccordo Totale	Indifferente	In parte in disaccordo	Disaccordo Totale	Disaccordo Totale	Disaccordo Totale	Disaccordo Totale	Disaccordo Totale	In parte d'accordo	In parte in disaccordo	Indifferente	Falso	Vero	Vero	Vero	Vero	Falso	Falso	Vero	Vero	Falso	Vero	Falso	Falso	Vero	Vero	Vero
22	Femmina	italiana	RM	No	Terzo	Professioni Sanitarie	Sì, regolarmente	Sì, regolarmente		Si, presso la mia Asl	15-19		Ho effettuato la vaccinazione anti-HPV gratuitamente	Ha/Hanno consigliato la vaccinazione	Scuola		Disaccordo Totale	Disaccordo Totale	Disaccordo Totale	Disaccordo Totale	Disaccordo Totale	Disaccordo Totale	Disaccordo Totale	Disaccordo Totale	Disaccordo Totale	Disaccordo Totale	Disaccordo Totale	Disaccordo Totale	Disaccordo Totale	Disaccordo Totale	Disaccordo Totale	Disaccordo Totale	Disaccordo Totale	Falso	Vero	Vero	Vero	Vero	Vero	Falso	Falso	Vero	Falso	Vero	Vero	Vero	Vero	Vero	Vero
22	Femmina	italiana	NA	No	Terzo	Professioni Sanitarie	Sì, regolarmente	No		Si, presso la mia Asl	<15	Non so	Ho effettuato la vaccinazione anti-HPV gratuitamente	Ha/Hanno consigliato la vaccinazione	Pediatra/medico di famiglia		Disaccordo Totale	Disaccordo Totale	Disaccordo Totale	Disaccordo Totale	Disaccordo Totale	Disaccordo Totale		Disaccordo Totale	Disaccordo Totale		Disaccordo Totale	Disaccordo Totale	Disaccordo Totale	Disaccordo Totale	In parte in disaccordo	Disaccordo Totale	In parte in disaccordo	Falso	Vero	Vero	Vero	Vero	Vero	Falso	Falso	Vero	Falso	Vero	Vero	Falso	Vero	Vero	Vero
23	Femmina	italiana	NA	No	Terzo	Professioni Sanitarie	No	No		No		Si, una lettera	Non ho effettuato la vaccinazione	Non abbiamo affrontato l’argomento			Disaccordo Totale	Disaccordo Totale	Disaccordo Totale	Disaccordo Totale	Disaccordo Totale	Disaccordo Totale	Disaccordo Totale	Disaccordo Totale	Disaccordo Totale	Disaccordo Totale	Disaccordo Totale	Disaccordo Totale	Disaccordo Totale	Disaccordo Totale	Disaccordo Totale	Disaccordo Totale	Disaccordo Totale	Falso	Vero	Vero	Vero	Vero	Falso	Falso	Falso	Vero	Falso	Vero	Falso	Falso	Vero	Vero	Vero
22	Femmina	italiana	NA	Ex fumatore	Terzo	Professioni Sanitarie	Sì, regolarmente	Sì, regolarmente		No		Si, una lettera	Non ho effettuato la vaccinazione	Ha/Hanno consigliato la vaccinazione	Pediatra/medico di famiglia, Operatori del servizio vaccinale della ASL		Disaccordo Totale	Disaccordo Totale	Disaccordo Totale	Disaccordo Totale	Disaccordo Totale	Disaccordo Totale	Disaccordo Totale	Indifferente	In parte in disaccordo	In parte in disaccordo	Disaccordo Totale	Disaccordo Totale	Disaccordo Totale	Disaccordo Totale	In parte in disaccordo	Indifferente	Indifferente	Falso	Vero	Vero	Vero	Vero	Vero	Falso	Vero	Vero	Falso	Vero	Vero	Falso	Vero	Vero	Vero
22	Femmina	italiana	NA	No	Terzo	Professioni Sanitarie	Sì, regolarmente	Sì, regolarmente		Si, presso la mia Asl	<15	Si, una lettera	Ho effettuato la vaccinazione anti-HPV gratuitamente	Ha/Hanno consigliato la vaccinazione	Pediatra/medico di famiglia		Disaccordo Totale	Disaccordo Totale	Disaccordo Totale	Disaccordo Totale	Disaccordo Totale	Disaccordo Totale	Disaccordo Totale	Indifferente	In parte in disaccordo	Disaccordo Totale	Disaccordo Totale	Disaccordo Totale	Disaccordo Totale	Disaccordo Totale	Disaccordo Totale	Disaccordo Totale	In parte in disaccordo	Falso	Vero	Vero	Vero	Vero	Vero	Falso	Vero	Vero	Falso	Vero	Falso	Falso	Vero	Vero	Vero
21	Femmina	italiana	NA		Terzo	Professioni Sanitarie	Sì, regolarmente	Sì, raramente		Si, presso la mia Asl	<15	No	Ho effettuato la vaccinazione anti-HPV gratuitamente	Ha/Hanno consigliato la vaccinazione	Pediatra/medico di famiglia, Ginecologo		Disaccordo Totale	Disaccordo Totale	Disaccordo Totale	Disaccordo Totale	Disaccordo Totale	Disaccordo Totale	Disaccordo Totale	Indifferente	In parte in disaccordo	Indifferente	Disaccordo Totale	Disaccordo Totale	In parte in disaccordo	Disaccordo Totale	In parte in disaccordo	Disaccordo Totale	In parte in disaccordo	Falso	Vero	Vero	Vero	Vero	Vero	Falso	Vero	Vero	Falso	Vero	Vero	Falso	Vero	Vero	Vero
21	Femmina	italiana	PZ		Terzo	Professioni Sanitarie	Sì, regolarmente	Sì, regolarmente		No		No	Non ho effettuato la vaccinazione	Non abbiamo affrontato l’argomento	Università		Disaccordo Totale	Disaccordo Totale	Disaccordo Totale	Disaccordo Totale	Disaccordo Totale	Disaccordo Totale	Disaccordo Totale	Disaccordo Totale	Disaccordo Totale	Disaccordo Totale	Disaccordo Totale	Disaccordo Totale	In parte d'accordo		Disaccordo Totale	Disaccordo Totale	Disaccordo Totale	Falso	Vero	Vero	Vero	Vero	Vero	Falso	Vero	Vero	Falso	Vero	Falso	Vero	Vero	Vero	Falso
22	Femmina	italiana	BN	No	Terzo	Professioni Sanitarie	Sì, regolarmente	Sì, regolarmente		Si, presso la mia Asl	<15	Si, una lettera	Ho effettuato la vaccinazione anti-HPV gratuitamente	Non abbiamo affrontato l’argomento	Televisione/Radio, Ginecologo, Familiari/Amici, Scuola, Internet, Manifesti pubblicitari/volantini/giornali		Disaccordo Totale	Disaccordo Totale	Disaccordo Totale	Disaccordo Totale	Disaccordo Totale	Disaccordo Totale	Disaccordo Totale	In parte in disaccordo	In parte in disaccordo	Disaccordo Totale	Disaccordo Totale	Disaccordo Totale	Disaccordo Totale	Disaccordo Totale	In parte in disaccordo	In parte in disaccordo	Indifferente	Falso	Vero	Vero	Vero	Vero	Vero	Falso	Vero	Vero	Falso	Vero	Vero	Vero	Vero	Vero	Vero
20	Femmina	italiana	NA	No	Primo	Professioni Sanitarie	Sì, regolarmente			No		Non so	Non ho effettuato la vaccinazione	Il mio Medico di Base me l'ha consigliata, la mia pneumologa no	Pediatra/medico di famiglia, Internet		In parte in disaccordo	Disaccordo Totale	Indifferente	In parte in disaccordo	Indifferente	In parte in disaccordo	In parte in disaccordo	D'accordo	Indifferente	Indifferente	In parte in disaccordo	Disaccordo Totale	Disaccordo Totale	Disaccordo Totale	D'accordo	In parte d'accordo	Indifferente	Vero	Vero	Falso	Vero	Falso	Vero	Falso	Falso	Vero	Falso	Vero	Vero	Vero	Falso	Vero	Vero
24	Maschio	italiana	NA	No	Primo	Professioni Sanitarie			Sì, regolarmente	No		No	Non ho effettuato la vaccinazione	Non abbiamo affrontato l’argomento	Familiari/Amici, Internet		Disaccordo Totale	Disaccordo Totale	Disaccordo Totale	Disaccordo Totale	Disaccordo Totale	In parte in disaccordo	Disaccordo Totale	In parte d'accordo	In parte in disaccordo	Disaccordo Totale	Disaccordo Totale	Disaccordo Totale	Disaccordo Totale	Disaccordo Totale	Disaccordo Totale	In parte d'accordo	In parte d'accordo	Falso	Vero	Vero	Falso	Falso	Vero	Falso	Falso	Falso	Falso	Vero	Vero	Vero	Vero	Vero	Vero
23	Maschio	italiana	SA	Ex fumatore	Primo	Professioni Sanitarie			Sì, regolarmente	No		No	Non ho effettuato la vaccinazione	Non ha/hanno espresso un’opinione sulla vaccinazione	Internet		Disaccordo Totale	Disaccordo Totale	Disaccordo Totale	D'accordo	Disaccordo Totale	Indifferente	In parte in disaccordo	Indifferente	Indifferente	Indifferente	Indifferente	Disaccordo Totale	Disaccordo Totale	Disaccordo Totale	Disaccordo Totale	Disaccordo Totale	Disaccordo Totale	Falso	Vero	Vero	Falso	Falso	Vero	Falso	Falso	Vero	Falso	Vero	Vero	Vero	Vero	Vero	Vero
23	Femmina	italiana	NA		Terzo	Professioni Sanitarie	Sì, regolarmente	No		Si, presso la mia Asl	15-19	Non so	Ho effettuato la vaccinazione anti-HPV a pagamento	Ha/Hanno consigliato la vaccinazione	Operatori dei consultori		Indifferente	In parte in disaccordo	In parte d'accordo	In parte in disaccordo	Indifferente	Indifferente	Indifferente	Disaccordo Totale	Indifferente		Indifferente	Indifferente	Disaccordo Totale	Indifferente	D'accordo	Indifferente	D'accordo	Falso	Vero	Vero	Vero	Falso	Vero	Vero	Vero	Vero	Falso	Vero	Vero	Vero	Vero	Vero	Vero
21	Femmina	italiana	NA	No	Terzo	Professioni Sanitarie	No	No		Si, presso la mia Asl	<15	Si, più di una lettera	Ho effettuato la vaccinazione anti-HPV gratuitamente	Ha/Hanno consigliato la vaccinazione	Pediatra/medico di famiglia, Operatori del servizio vaccinale della ASL, Familiari/Amici		Disaccordo Totale	Disaccordo Totale	Disaccordo Totale	Disaccordo Totale	Disaccordo Totale	Disaccordo Totale	Indifferente	In parte in disaccordo	Disaccordo Totale	Disaccordo Totale	Disaccordo Totale	Disaccordo Totale	In parte in disaccordo	Disaccordo Totale	In parte in disaccordo	Disaccordo Totale	Indifferente	Falso	Falso	Vero	Falso	Falso	Vero	Vero	Falso	Vero	Vero	Vero	Falso	Falso	Vero	Falso	Falso
28	Femmina	italiana	MI	No	Terzo	Professioni Sanitarie	Sì, regolarmente	Sì, regolarmente		Si, presso la mia Asl	<15	Si, una lettera	Ho effettuato la vaccinazione anti-HPV gratuitamente	Ha/Hanno consigliato la vaccinazione	Pediatra/medico di famiglia, Operatori del servizio vaccinale della ASL, Operatori dei consultori, Ginecologo, Familiari/Amici, Scuola, Internet		Disaccordo Totale	Disaccordo Totale	Disaccordo Totale	Disaccordo Totale	Disaccordo Totale	Disaccordo Totale	Disaccordo Totale	Disaccordo Totale	Disaccordo Totale	Disaccordo Totale	Disaccordo Totale	In parte d'accordo	Indifferente	Disaccordo Totale	Indifferente	Indifferente	Indifferente	Falso	Vero	Vero	Vero	Vero	Vero	Falso	Vero	Vero	Falso	Vero		Falso	Vero	Vero	Vero
23	Maschio	italiana	NA		Terzo	Professioni Sanitarie			No	Si, presso la mia Asl	15-19	Si, una lettera	Ho effettuato la vaccinazione anti-HPV a pagamento	Ha/Hanno consigliato la vaccinazione	Internet		Disaccordo Totale	Disaccordo Totale	Disaccordo Totale	Disaccordo Totale	Disaccordo Totale	Disaccordo Totale	Disaccordo Totale	Disaccordo Totale	Disaccordo Totale	Disaccordo Totale	Disaccordo Totale	Disaccordo Totale	Disaccordo Totale	Disaccordo Totale	Disaccordo Totale	Disaccordo Totale	Indifferente	Falso	Vero	Vero		Falso	Falso	Falso	Falso	Vero	Falso	Vero	Vero	Vero	Vero	Vero	Vero
21	Femmina	italiana	NA	No	Terzo	Professioni Sanitarie	No	No		Si, dal pediatra/medico di famiglia	<15	Non so	Non so se l'ho effettuata gratuitamente o a pagamento	Ha/Hanno consigliato la vaccinazione	Scuola, Internet		Disaccordo Totale	Disaccordo Totale	Disaccordo Totale	Disaccordo Totale	Disaccordo Totale	Disaccordo Totale	Disaccordo Totale	Disaccordo Totale	Disaccordo Totale	Disaccordo Totale	Disaccordo Totale	Disaccordo Totale	Disaccordo Totale	Disaccordo Totale	Disaccordo Totale	Disaccordo Totale	Disaccordo Totale	Falso	Vero	Vero	Vero	Falso	Vero	Vero	Falso	Vero	Falso	Vero	Vero	Vero	Vero	Vero	Falso
24	Maschio	italiana	NA	Sì	Terzo	Professioni Sanitarie			Sì, raramente	No		Non so	Non ho effettuato la vaccinazione	Non ha/hanno espresso un’opinione sulla vaccinazione	Università		Disaccordo Totale	Disaccordo Totale	Disaccordo Totale	Disaccordo Totale	Disaccordo Totale	Disaccordo Totale	Disaccordo Totale	Disaccordo Totale	Disaccordo Totale	Disaccordo Totale	Disaccordo Totale	Disaccordo Totale	Disaccordo Totale	Disaccordo Totale	Disaccordo Totale	Disaccordo Totale	Disaccordo Totale	Falso	Vero	Vero	Vero	Falso	Falso	Falso	Falso	Vero	Falso	Vero	Vero	Vero	Vero	Vero	Vero
21	Femmina	italiana	NA	Sì	Terzo	Professioni Sanitarie	Sì, regolarmente	Sì, regolarmente		No		Non so	Non ho effettuato la vaccinazione	Ha/Hanno consigliato la vaccinazione	Pediatra/medico di famiglia, Familiari/Amici, Scuola			Disaccordo Totale	Disaccordo Totale	In parte in disaccordo	Indifferente	In parte in disaccordo	Disaccordo Totale	In parte in disaccordo	In parte in disaccordo	In parte in disaccordo	In parte in disaccordo	Disaccordo Totale	Disaccordo Totale	Disaccordo Totale	In parte in disaccordo	In parte in disaccordo	In parte in disaccordo	Falso	Vero	Vero	Vero	Falso	Vero	Falso	Falso	Vero	Falso	Vero	Vero	Falso	Vero	Vero	Vero
23	Maschio	italiana	NA	No	Terzo	Professioni Sanitarie			No	No		Non so	Non ho effettuato la vaccinazione	Non abbiamo affrontato l’argomento	Familiari/Amici		In parte in disaccordo	Disaccordo Totale	Disaccordo Totale	Disaccordo Totale	In parte in disaccordo	Disaccordo Totale	Disaccordo Totale	Disaccordo Totale	Disaccordo Totale	Disaccordo Totale	Indifferente	Disaccordo Totale	D'accordo	Disaccordo Totale	Disaccordo Totale	Disaccordo Totale	Disaccordo Totale	Falso	Vero	Vero	Vero	Falso	Falso	Falso	Falso	Vero	Falso	Vero	Vero	Vero	Vero	Vero	Vero
22	Femmina	italiana	NA	No	Terzo	Professioni Sanitarie	Sì, regolarmente	Sì, regolarmente		Si, presso la mia Asl	20-25	Si, una lettera	Ho effettuato la vaccinazione anti-HPV gratuitamente	Ha/Hanno consigliato la vaccinazione	Scuola		Disaccordo Totale	Disaccordo Totale	Disaccordo Totale	Disaccordo Totale	In parte in disaccordo	Disaccordo Totale	Disaccordo Totale	Disaccordo Totale	Disaccordo Totale	In parte d'accordo	Disaccordo Totale	Disaccordo Totale	Disaccordo Totale	Disaccordo Totale	Indifferente	Disaccordo Totale	Indifferente	Falso	Vero	Vero	Vero	Vero	Vero	Falso	Vero	Vero	Falso	Vero	Vero	Vero	Vero	Vero	Vero
29	Femmina	italiana	NA	Ex fumatore		Professioni Sanitarie				No			Non ho effettuato la vaccinazione		Ginecologo	SONO UN SOGGETTO ALLERGICO	Indifferente	In parte d'accordo	Disaccordo Totale	In parte d'accordo	Indifferente	Indifferente	Disaccordo Totale	In parte in disaccordo	Disaccordo Totale	Disaccordo Totale	Disaccordo Totale	Disaccordo Totale	In parte d'accordo	Disaccordo Totale	In parte in disaccordo	Disaccordo Totale	In parte in disaccordo	Falso	Vero	Vero	Vero	Falso	Vero	Falso	Falso	Vero	Falso	Vero	Vero	Falso	Vero	Vero	Vero
30	Femmina	italiana	NA	Sì		Professioni Sanitarie	Sì, regolarmente	Sì, regolarmente		Si, presso la mia Asl	15-19	Si, una lettera	Ho effettuato la vaccinazione anti-HPV gratuitamente	Ha/Hanno consigliato la vaccinazione	Televisione/Radio, Operatori del servizio vaccinale della ASL, Familiari/Amici, Scuola		Disaccordo Totale	Disaccordo Totale	Disaccordo Totale	Indifferente	Disaccordo Totale	Disaccordo Totale	Disaccordo Totale	Disaccordo Totale	D'accordo	Disaccordo Totale	Disaccordo Totale	Disaccordo Totale	In parte in disaccordo	Disaccordo Totale	Disaccordo Totale	Disaccordo Totale	Disaccordo Totale	Falso	Vero	Vero	Vero	Vero	Vero	Falso	Falso	Vero	Falso	Vero	Falso	Falso	Vero	Vero	Vero
27	Femmina	italiana	BT	Sì	Terzo	Professioni Sanitarie	Sì, regolarmente	Sì, raramente		Si, presso la mia Asl	<15	Non so	Non so se l'ho effettuata gratuitamente o a pagamento	Ha/Hanno consigliato la vaccinazione	Pediatra/medico di famiglia, Familiari/Amici, Scuola		Disaccordo Totale	Disaccordo Totale	In parte in disaccordo	Disaccordo Totale	Disaccordo Totale	Disaccordo Totale	Disaccordo Totale	In parte in disaccordo	Disaccordo Totale	Disaccordo Totale	Disaccordo Totale	Disaccordo Totale	Disaccordo Totale	Disaccordo Totale	Disaccordo Totale	Disaccordo Totale	In parte in disaccordo	Falso	Vero	Vero	Vero	Vero	Vero	Falso	Vero	Vero	Falso	Vero	Vero	Vero	Vero	Vero	Vero
22	Femmina	italiana	NA	Sì	Terzo	Professioni Sanitarie	Sì, regolarmente	Sì, raramente		Si, dal pediatra/medico di famiglia	<15	Si, una lettera	Ho effettuato la vaccinazione anti-HPV gratuitamente	Ha/Hanno consigliato la vaccinazione	Televisione/Radio, Familiari/Amici, Scuola, Internet		Disaccordo Totale	Disaccordo Totale	Disaccordo Totale	Disaccordo Totale	Disaccordo Totale	Disaccordo Totale	Disaccordo Totale	Disaccordo Totale	Disaccordo Totale	Disaccordo Totale	Disaccordo Totale	Disaccordo Totale	Disaccordo Totale	Disaccordo Totale	In parte in disaccordo	Disaccordo Totale	In parte in disaccordo	Falso	Vero	Vero	Vero	Vero	Vero	Falso	Vero	Vero	Falso	Vero	Vero	Falso	Vero	Vero	Vero
22	Femmina	italiana	CS	No	Terzo	Professioni Sanitarie	Sì, regolarmente	No		Si, presso la mia Asl	<15	Non so	Non so se l'ho effettuata gratuitamente o a pagamento	Ha/Hanno consigliato la vaccinazione	Ginecologo, Scuola, Internet		Disaccordo Totale	In parte in disaccordo	In parte in disaccordo	In parte in disaccordo	Disaccordo Totale	Disaccordo Totale	Disaccordo Totale	Disaccordo Totale	Disaccordo Totale	Disaccordo Totale	Disaccordo Totale	Disaccordo Totale	Disaccordo Totale	Disaccordo Totale	In parte in disaccordo	Disaccordo Totale	Disaccordo Totale	Falso	Vero	Vero	Vero	Vero	Vero	Falso	Vero	Vero	Falso	Vero	Vero	Falso	Vero	Vero	Vero
23	Femmina	italiana	CZ	No	Terzo	Professioni Sanitarie	Sì, regolarmente	Sì, raramente		Si, presso la mia Asl	<15	Si, una lettera	Ho effettuato la vaccinazione anti-HPV gratuitamente	Ha/Hanno consigliato la vaccinazione	Televisione/Radio, Ginecologo, Familiari/Amici, Scuola, Internet		Disaccordo Totale	Disaccordo Totale	Disaccordo Totale	Disaccordo Totale	Disaccordo Totale	Disaccordo Totale	Disaccordo Totale	Disaccordo Totale	Disaccordo Totale	Disaccordo Totale	Disaccordo Totale	Disaccordo Totale	Disaccordo Totale	Disaccordo Totale	Disaccordo Totale	Disaccordo Totale	Disaccordo Totale	Falso	Vero	Vero	Vero	Vero	Vero	Falso	Vero	Vero	Falso	Vero	Vero	Falso	Vero	Vero	Vero
22	Femmina	italiana	NA	No	Terzo	Professioni Sanitarie	Sì, regolarmente	No		Si, presso la mia Asl	<15	Si, una lettera	Ho effettuato la vaccinazione anti-HPV gratuitamente	Ha/Hanno consigliato la vaccinazione			Disaccordo Totale	Disaccordo Totale	Disaccordo Totale	Disaccordo Totale	In parte in disaccordo	Disaccordo Totale	Disaccordo Totale	In parte in disaccordo	Indifferente	In parte in disaccordo	Disaccordo Totale	Disaccordo Totale	Disaccordo Totale	Disaccordo Totale	Disaccordo Totale	Disaccordo Totale	Disaccordo Totale	Falso	Vero	Vero	Vero	Vero		Falso	Vero	Vero	Falso	Vero	Vero	Falso	Vero	Vero	Vero
22	Femmina	italiana	NA	No	Terzo	Professioni Sanitarie	Sì, regolarmente	Sì, raramente		Si, presso la mia Asl	<15	Non so	Ho effettuato la vaccinazione anti-HPV gratuitamente	Ha/Hanno consigliato la vaccinazione	Pediatra/medico di famiglia		Disaccordo Totale	Disaccordo Totale	Disaccordo Totale	Disaccordo Totale	Disaccordo Totale	Disaccordo Totale	Disaccordo Totale	In parte in disaccordo	Disaccordo Totale	Disaccordo Totale	In parte in disaccordo	Disaccordo Totale	Disaccordo Totale	Disaccordo Totale	Indifferente	Indifferente	D'accordo	Falso	Vero	Vero	Vero	Vero	Vero	Falso	Vero	Vero	Falso	Vero		Vero	Vero	Vero
23	Femmina	italiana	LT	No	Terzo	Professioni Sanitarie	Sì, regolarmente	Sì, regolarmente		No		Si, una lettera	Non ho effettuato la vaccinazione	Non ha/hanno espresso un’opinione sulla vaccinazione	Operatori del servizio vaccinale della ASL	DECISIONE DEI GENITORI	Disaccordo Totale	Disaccordo Totale	Disaccordo Totale	Disaccordo Totale	In parte in disaccordo	Disaccordo Totale	Disaccordo Totale	Indifferente	In parte in disaccordo	D'accordo	Disaccordo Totale	Disaccordo Totale	Disaccordo Totale	Disaccordo Totale	Disaccordo Totale	In parte in disaccordo	Indifferente	Falso	Vero	Vero	Vero	Vero	Vero	Falso	Falso	Vero	Falso	Vero	Vero	Falso	Vero	Vero	Vero
23	Femmina	italiana	NA	Sì	Terzo	Professioni Sanitarie	Sì, regolarmente	Sì, regolarmente		Si, presso la mia Asl	<15	Proposta del Pediatra	Ho effettuato la vaccinazione anti-HPV gratuitamente	Ha/Hanno consigliato la vaccinazione	Pediatra/medico di famiglia, Televisione/Radio, Familiari/Amici, Internet, Manifesti pubblicitari/volantini/giornali		Disaccordo Totale	Disaccordo Totale	Disaccordo Totale	Disaccordo Totale	Disaccordo Totale	Disaccordo Totale	Disaccordo Totale	In parte d'accordo	Disaccordo Totale	Disaccordo Totale	Disaccordo Totale	Disaccordo Totale	In parte in disaccordo	Disaccordo Totale	Indifferente	In parte in disaccordo	In parte in disaccordo	Falso	Vero	Vero	Vero	Vero	Vero	Falso	Vero	Vero	Falso	Vero	Vero	Falso	Vero	Vero	Vero
23	Femmina	italiana	NA	Sì	Terzo	Professioni Sanitarie	Sì, regolarmente	Sì, regolarmente		Si, presso la mia Asl	<15	Si, una telefonata	Ho effettuato la vaccinazione anti-HPV gratuitamente	Ha/Hanno consigliato la vaccinazione	Operatori dei consultori, Familiari/Amici, Scuola, Internet		Disaccordo Totale	Disaccordo Totale	Disaccordo Totale	Disaccordo Totale	Disaccordo Totale	Disaccordo Totale	Disaccordo Totale	Disaccordo Totale	Disaccordo Totale	Disaccordo Totale	Disaccordo Totale	Disaccordo Totale	Disaccordo Totale	Disaccordo Totale	Disaccordo Totale	Disaccordo Totale	In parte in disaccordo	Falso	Vero	Vero	Vero	Vero		Falso	Vero	Vero	Falso	Vero	Vero	Falso	Vero	Vero	Vero
23	Femmina	italiana	NA		Terzo	Professioni Sanitarie	Sì, regolarmente	Sì, regolarmente		Si, presso la mia Asl	<15	Si, una lettera	Ho effettuato la vaccinazione anti-HPV gratuitamente	Non ha/hanno espresso un’opinione sulla vaccinazione	Operatori del servizio vaccinale della ASL		Disaccordo Totale	Disaccordo Totale	Disaccordo Totale	Disaccordo Totale	Disaccordo Totale	In parte in disaccordo	Disaccordo Totale	In parte in disaccordo	Disaccordo Totale	Disaccordo Totale	Disaccordo Totale	Disaccordo Totale	Disaccordo Totale	Disaccordo Totale	In parte in disaccordo	In parte in disaccordo	In parte in disaccordo	Falso	Vero	Vero	Vero	Vero	Vero	Falso	Vero	Vero	Falso	Vero	Vero	Vero	Vero	Vero	Vero
22	Femmina	italiana	NA	Ex fumatore	Terzo	Professioni Sanitarie	Sì, raramente	Sì, raramente		Si, presso la mia Asl	<15	No	Ho effettuato la vaccinazione anti-HPV gratuitamente	Ha/Hanno consigliato la vaccinazione	Pediatra/medico di famiglia, Televisione/Radio, Scuola		Disaccordo Totale	Disaccordo Totale	Disaccordo Totale	Disaccordo Totale	Disaccordo Totale	Disaccordo Totale	Disaccordo Totale	Disaccordo Totale	Disaccordo Totale	Disaccordo Totale	Disaccordo Totale	Disaccordo Totale	Disaccordo Totale	Disaccordo Totale	Disaccordo Totale	In parte in disaccordo	Indifferente	Falso	Vero	Vero	Vero	Vero	Vero	Falso	Falso	Vero	Falso	Vero	Vero	Vero	Vero	Vero	Vero
22	Femmina	italiana	NA	No	Terzo	Professioni Sanitarie	No	No		Si, presso la mia Asl	<15	Si, una telefonata e una lettera	Ho effettuato la vaccinazione anti-HPV gratuitamente	Non ha/hanno espresso un’opinione sulla vaccinazione	Operatori del servizio vaccinale della ASL, Ginecologo, Internet		Disaccordo Totale	Disaccordo Totale	Disaccordo Totale	Disaccordo Totale	Disaccordo Totale	Disaccordo Totale	Disaccordo Totale	Disaccordo Totale	Disaccordo Totale	Disaccordo Totale	Disaccordo Totale	Disaccordo Totale	Disaccordo Totale	Disaccordo Totale	In parte in disaccordo	Disaccordo Totale	In parte in disaccordo	Falso	Vero	Vero	Vero	Vero	Vero	Falso	Vero	Vero	Falso	Vero	Vero	Falso	Vero	Vero	Vero
21	Femmina	italiana	NA	No	Terzo	Professioni Sanitarie	Sì, raramente	No		Si, presso la mia Asl	<15	Non so	Ho effettuato la vaccinazione anti-HPV gratuitamente	Ha/Hanno consigliato la vaccinazione	Televisione/Radio, Scuola, Internet		Disaccordo Totale	Disaccordo Totale	Disaccordo Totale	Disaccordo Totale	Disaccordo Totale	Disaccordo Totale	Disaccordo Totale	Disaccordo Totale	Disaccordo Totale	Disaccordo Totale	Disaccordo Totale	Disaccordo Totale	Disaccordo Totale	Disaccordo Totale	Disaccordo Totale	Disaccordo Totale	Disaccordo Totale	Falso	Vero	Vero	Vero	Vero	Falso	Falso	Vero	Vero	Falso	Vero	Vero	Falso	Vero	Vero	Vero
22	Femmina	italiana	NA	Sì	Primo	Professioni Sanitarie	Sì, regolarmente	Sì, regolarmente		Si, presso la mia Asl	<15		Ho effettuato la vaccinazione anti-HPV gratuitamente	Ha/Hanno consigliato la vaccinazione	Pediatra/medico di famiglia, Ginecologo, Familiari/Amici		Disaccordo Totale	Disaccordo Totale	Disaccordo Totale	Disaccordo Totale	Disaccordo Totale	Disaccordo Totale	Disaccordo Totale	Disaccordo Totale	Disaccordo Totale	Disaccordo Totale	Disaccordo Totale	Disaccordo Totale	In parte in disaccordo	Disaccordo Totale	Indifferente	Indifferente	Disaccordo Totale	Falso	Vero	Vero	Falso	Falso	Falso	Falso	Falso	Vero	Vero	Vero	Falso	Vero	Vero	Falso	Falso
23	Femmina	italiana	NA	No	Primo	Professioni Sanitarie	Sì, regolarmente	No		Si, presso la mia Asl	<15	Non so	Non so se l'ho effettuata gratuitamente o a pagamento	Ha/Hanno consigliato la vaccinazione	Pediatra/medico di famiglia		Disaccordo Totale	Disaccordo Totale	Disaccordo Totale	Disaccordo Totale	Disaccordo Totale	Disaccordo Totale	In parte in disaccordo	Disaccordo Totale	Disaccordo Totale	Disaccordo Totale	Disaccordo Totale	Disaccordo Totale	Disaccordo Totale	Disaccordo Totale	Disaccordo Totale	Disaccordo Totale	Disaccordo Totale	Falso	Vero	Vero	Vero	Falso		Falso	Vero	Vero	Falso	Vero	Falso	Vero	Vero	Vero	Falso
20	Femmina	italiana	CE		Primo	Professioni Sanitarie	No	No		Si, presso la mia Asl	<15	Non so	Ho effettuato la vaccinazione anti-HPV a pagamento	Ha/Hanno consigliato la vaccinazione	Pediatra/medico di famiglia		Disaccordo Totale	Indifferente	Disaccordo Totale	In parte in disaccordo	Indifferente	In parte in disaccordo	In parte in disaccordo	Indifferente	In parte in disaccordo	Disaccordo Totale	In parte in disaccordo	Disaccordo Totale	Disaccordo Totale	Disaccordo Totale	Indifferente	Disaccordo Totale	Indifferente	Falso	Vero	Vero	Vero	Vero	Vero	Falso	Vero	Vero	Vero	Vero			Vero	Vero
20	Femmina	italiana	NA	No	Primo	Professioni Sanitarie	Sì, regolarmente	No		Si, presso la mia Asl	15-19	Non so	Non so se l'ho effettuata gratuitamente o a pagamento	Ha/Hanno consigliato la vaccinazione	Pediatra/medico di famiglia		Disaccordo Totale	Disaccordo Totale	Disaccordo Totale	Disaccordo Totale	In parte in disaccordo	In parte in disaccordo	In parte in disaccordo	In parte in disaccordo	In parte in disaccordo	Disaccordo Totale	Disaccordo Totale	Disaccordo Totale	Disaccordo Totale	Disaccordo Totale	In parte in disaccordo	Disaccordo Totale	In parte in disaccordo	Falso	Vero	Vero	Vero	Vero	Vero	Falso	Vero	Vero	Falso	Vero	Falso	Vero	Vero	Vero	Vero
20	Maschio	italiana	NA	No	Primo	Professioni Sanitarie			No			Non so	Non so se l'ho effettuata gratuitamente o a pagamento	Non abbiamo affrontato l’argomento	Non ho mai sentito parlare di HPV/vaccinazione anti-HPV prima	NON SONO A CONOSCENZA DELLA PATOLOGIA -> NON SO SE SONO STATO VACCINATO	Indifferente	Disaccordo Totale	In parte in disaccordo	Disaccordo Totale		In parte in disaccordo	In parte in disaccordo	Indifferente	Disaccordo Totale	Disaccordo Totale	In parte in disaccordo	Disaccordo Totale	Indifferente	Disaccordo Totale	D'accordo	Indifferente	D'accordo	Vero	Vero	Vero	Vero	Falso	Vero	Falso	Falso	Vero	Falso	Vero	Falso	Vero	Vero	Vero	Vero
19	Maschio	italiana	NA	No	Primo	Professioni Sanitarie			No	No		No	Non ho effettuato la vaccinazione	Non ha/hanno espresso un’opinione sulla vaccinazione	Non ho mai sentito parlare di HPV/vaccinazione anti-HPV prima		In parte in disaccordo	Indifferente	In parte in disaccordo	In parte in disaccordo	Indifferente	Indifferente	Disaccordo Totale	In parte in disaccordo	In parte in disaccordo	In parte in disaccordo	In parte in disaccordo	Disaccordo Totale	In parte in disaccordo	Disaccordo Totale	In parte in disaccordo	Indifferente	Indifferente	Falso	Vero	Vero	Falso	Vero	Vero	Falso	Falso	Vero	Falso	Vero	Falso	Falso	Vero	Vero	Vero
21	Femmina	italiana	NA	No	Primo	Professioni Sanitarie	No	No		Si, presso la mia Asl	<15	Non so	Non so se l'ho effettuata gratuitamente o a pagamento	Non abbiamo affrontato l’argomento	Pediatra/medico di famiglia, Operatori del servizio vaccinale della ASL		Disaccordo Totale	In parte in disaccordo	Disaccordo Totale	Disaccordo Totale	In parte in disaccordo	In parte in disaccordo	In parte in disaccordo	In parte in disaccordo	In parte in disaccordo	Disaccordo Totale	Disaccordo Totale	Disaccordo Totale	Disaccordo Totale	Disaccordo Totale	In parte in disaccordo	Disaccordo Totale	In parte in disaccordo	Falso	Vero	Vero	Falso	Falso	Vero	Falso	Falso	Vero	Falso	Vero	Falso	Vero	Vero	Falso	Falso
25	Femmina	italiana	SA	Ex fumatore	Primo	Professioni Sanitarie	No	No		No				Ha/Hanno sconsigliato la vaccinazione	Familiari/Amici, Scuola, Internet		Disaccordo Totale	Disaccordo Totale	Disaccordo Totale	Disaccordo Totale	Disaccordo Totale	Disaccordo Totale	Disaccordo Totale	In parte d'accordo	In parte d'accordo	In parte in disaccordo	Disaccordo Totale	Disaccordo Totale	Disaccordo Totale	Disaccordo Totale	Disaccordo Totale	Disaccordo Totale	Disaccordo Totale	Falso	Vero	Vero	Vero	Vero	Vero	Falso	Falso	Vero	Falso	Vero	Vero	Falso	Vero	Vero	Vero
19	Femmina	italiana	SA	No	Primo	Professioni Sanitarie	Sì, regolarmente	Sì, raramente		Si, presso la mia Asl	<15	Non so	Non so se l'ho effettuata gratuitamente o a pagamento	Non abbiamo affrontato l’argomento	Pediatra/medico di famiglia		Disaccordo Totale	Disaccordo Totale	Disaccordo Totale	Disaccordo Totale	Disaccordo Totale	Disaccordo Totale	Disaccordo Totale	Indifferente	In parte in disaccordo	In parte in disaccordo	Disaccordo Totale	Disaccordo Totale	Disaccordo Totale	Disaccordo Totale	Disaccordo Totale	Disaccordo Totale	In parte in disaccordo	Falso	Vero	Vero	Vero	Falso	Vero	Falso	Falso	Vero	Falso	Vero	Vero	Vero	Vero	Vero	Falso
24	Femmina	italiana	NA	No	Primo	Professioni Sanitarie	Sì, regolarmente	Sì, regolarmente		No		No	Non ho effettuato la vaccinazione			non mi sono interessata		Disaccordo Totale	Disaccordo Totale	Disaccordo Totale	Indifferente	In parte in disaccordo	Disaccordo Totale	Indifferente		Disaccordo Totale	Disaccordo Totale	Disaccordo Totale	In parte d'accordo					Falso	Vero					Falso	Falso	Vero	Falso	Vero			Vero	Vero	Vero
24	Femmina	italiana	NA	No	Primo	Professioni Sanitarie	Sì, raramente	Sì, raramente		No		Non so	Non ho effettuato la vaccinazione	Ha/Hanno consigliato la vaccinazione	Scuola		Indifferente	Indifferente	Disaccordo Totale	Disaccordo Totale	Indifferente	Disaccordo Totale	Disaccordo Totale	Disaccordo Totale	Disaccordo Totale	Indifferente	Disaccordo Totale	Disaccordo Totale	Indifferente	Disaccordo Totale	Disaccordo Totale	Disaccordo Totale	Disaccordo Totale	Falso	Vero	Vero	Vero	Falso	Falso	Falso	Vero	Vero	Falso	Vero	Vero	Vero	Vero	Vero	Falso
21	Maschio	italiana	NA	No	Terzo	Professioni Sanitarie			Sì, raramente	No		Non so	Non ho effettuato la vaccinazione	Non abbiamo affrontato l’argomento			In parte in disaccordo	Indifferente	In parte in disaccordo	In parte in disaccordo	In parte d'accordo	Disaccordo Totale	Indifferente				In parte d'accordo	Disaccordo Totale	Indifferente	Disaccordo Totale	In parte in disaccordo	Disaccordo Totale	Indifferente		Vero	Vero	Vero	Vero	Vero	Vero	Falso	Falso		Falso	Vero	Vero	Vero	Vero	Falso
21	Femmina	italiana	NA	No	Terzo	Professioni Sanitarie	Sì, raramente	No		Si, presso la mia Asl	<15	Non so	Ho effettuato la vaccinazione anti-HPV gratuitamente	Ha/Hanno consigliato la vaccinazione	Pediatra/medico di famiglia, Televisione/Radio, Familiari/Amici		Disaccordo Totale	Disaccordo Totale	Disaccordo Totale	Disaccordo Totale	In parte in disaccordo	Disaccordo Totale	Disaccordo Totale	In parte in disaccordo	In parte in disaccordo	In parte in disaccordo	Disaccordo Totale	Disaccordo Totale	In parte in disaccordo	Disaccordo Totale	Disaccordo Totale	Disaccordo Totale	In parte in disaccordo	Falso	Vero	Vero	Vero	Vero	Vero	Falso	Vero	Vero	Falso	Vero	Vero	Falso	Vero	Vero	Vero
23	Femmina	italiana	AV	No	Primo	Professioni Sanitarie	Sì, regolarmente	Sì, raramente		No		Non so	Non ho effettuato la vaccinazione	Non ha/hanno espresso un’opinione sulla vaccinazione	Pediatra/medico di famiglia, Familiari/Amici, Scuola		In parte in disaccordo	D'accordo	In parte in disaccordo	In parte in disaccordo	Indifferente	In parte in disaccordo	In parte d'accordo	In parte d'accordo	In parte in disaccordo	In parte in disaccordo	In parte in disaccordo	Disaccordo Totale	D'accordo	Indifferente	D'accordo	D'accordo	D'accordo	Falso	Vero	Vero	Vero	Falso	Vero	Vero	Falso	Vero	Falso	Vero	Falso	Falso	Vero	Vero	Falso
19	Femmina	italiana	NA	No	Primo	Professioni Sanitarie	Sì, raramente	No		Si, presso la mia Asl	<15	Si, una lettera	Ho effettuato la vaccinazione anti-HPV gratuitamente	Ha/Hanno consigliato la vaccinazione	Pediatra/medico di famiglia, Familiari/Amici, Scuola		Disaccordo Totale	In parte in disaccordo	Disaccordo Totale	Disaccordo Totale	Disaccordo Totale	In parte in disaccordo	Disaccordo Totale	Disaccordo Totale	Disaccordo Totale	Disaccordo Totale	Disaccordo Totale	Disaccordo Totale	Disaccordo Totale	Disaccordo Totale	In parte in disaccordo	In parte in disaccordo	In parte in disaccordo	Vero	Vero	Vero	Falso	Falso	Vero	Falso	Falso	Vero	Falso	Vero	Vero	Falso	Vero	Vero	Vero
23	Femmina	italiana	NA	No	Primo	Professioni Sanitarie	Sì, regolarmente	Sì, regolarmente		No		Non so			Familiari/Amici		Disaccordo Totale	Disaccordo Totale	Disaccordo Totale	Disaccordo Totale	Disaccordo Totale	Disaccordo Totale	Disaccordo Totale	In parte in disaccordo	Disaccordo Totale	Disaccordo Totale	Disaccordo Totale	Disaccordo Totale	Disaccordo Totale	Disaccordo Totale	Indifferente	In parte in disaccordo	In parte in disaccordo	Falso	Vero	Vero	Vero	Falso	Falso	Falso	Vero	Vero	Falso	Vero	Vero	Falso	Vero	Vero	Vero
25	Femmina	italiana	NA	Ex fumatore	Primo	Professioni Sanitarie	Sì, regolarmente	Sì, regolarmente		No		Si, una lettera		Ha/Hanno sconsigliato la vaccinazione	Ginecologo, Familiari/Amici, Internet, Manifesti pubblicitari/volantini/giornali		Disaccordo Totale	Disaccordo Totale	Disaccordo Totale	Disaccordo Totale	Disaccordo Totale	Disaccordo Totale	Disaccordo Totale	D'accordo	Indifferente	Disaccordo Totale	Disaccordo Totale	Disaccordo Totale	Indifferente	Disaccordo Totale	D'accordo	Indifferente	D'accordo	Falso	Vero	Vero	Vero	Falso		Falso	Vero	Vero	Falso	Vero	Vero	Falso	Vero	Vero	Falso
24	Femmina	italiana	NA	Sì	Terzo	Professioni Sanitarie	Sì, raramente	Sì, regolarmente		Si, presso la mia Asl	<15	Si, una lettera	Ho effettuato la vaccinazione anti-HPV gratuitamente	Ha/Hanno consigliato la vaccinazione	Pediatra/medico di famiglia, Ginecologo, Familiari/Amici, Internet		Disaccordo Totale	Disaccordo Totale	Disaccordo Totale	Disaccordo Totale	Disaccordo Totale	Disaccordo Totale	Disaccordo Totale	In parte in disaccordo	Disaccordo Totale	Disaccordo Totale	Disaccordo Totale	Disaccordo Totale	Disaccordo Totale	Disaccordo Totale	Disaccordo Totale	Disaccordo Totale	Disaccordo Totale	Falso	Vero	Vero	Falso	Falso	Vero	Falso	Vero	Vero	Falso	Vero	Vero	Vero	Vero	Vero	Vero
40	Femmina	italiana	NA	No	Terzo	Professioni Sanitarie	Sì, regolarmente	Sì, regolarmente		No		No	Non ho effettuato la vaccinazione	Non abbiamo affrontato l’argomento	Pediatra/medico di famiglia, Operatori del servizio vaccinale della ASL, Ginecologo, Scuola	NON SONO STATA CONTATTATA	Disaccordo Totale	Disaccordo Totale	Disaccordo Totale	Disaccordo Totale	Disaccordo Totale	Disaccordo Totale	Disaccordo Totale	Disaccordo Totale	Disaccordo Totale	Disaccordo Totale	Disaccordo Totale	Disaccordo Totale	In parte in disaccordo	Disaccordo Totale	In parte in disaccordo	Indifferente	In parte d'accordo	Falso	Vero	Vero	Vero	Vero	Vero	Falso	Falso	Vero	Falso	Vero	Vero	Falso	Vero	Vero	Vero
28	Femmina	italiana	NA	Ex fumatore	Terzo	Professioni Sanitarie	Sì, regolarmente	Sì, regolarmente		Si, presso la mia Asl	15-19	Non so	Non so se l'ho effettuata gratuitamente o a pagamento	Non ha/hanno espresso un’opinione sulla vaccinazione	Pediatra/medico di famiglia, Ginecologo, Familiari/Amici, Internet		Disaccordo Totale	Disaccordo Totale	Disaccordo Totale	Disaccordo Totale	Disaccordo Totale	Disaccordo Totale	Disaccordo Totale	Disaccordo Totale	Disaccordo Totale	Disaccordo Totale	Disaccordo Totale	Disaccordo Totale	Disaccordo Totale	Disaccordo Totale	Disaccordo Totale	Disaccordo Totale	Disaccordo Totale	Falso	Vero	Vero	Vero	Vero	Vero	Falso	Falso	Vero	Vero	Vero	Vero	Vero	Vero	Vero	Vero
21	Maschio	italiana	NA		Terzo	Professioni Sanitarie			No	No		No	Non ho effettuato la vaccinazione	Non ha/hanno espresso un’opinione sulla vaccinazione	Operatori del servizio vaccinale della ASL, Familiari/Amici, Internet		Disaccordo Totale	Disaccordo Totale	Disaccordo Totale	Disaccordo Totale	In parte in disaccordo	Disaccordo Totale	Disaccordo Totale	Disaccordo Totale	Disaccordo Totale	Disaccordo Totale	Disaccordo Totale	Disaccordo Totale	Disaccordo Totale	Disaccordo Totale	In parte in disaccordo	Disaccordo Totale	Indifferente	Falso	Vero	Vero	Vero	Vero	Vero	Falso	Falso	Vero	Falso	Vero	Vero	Falso	Vero	Vero	Vero
21	Maschio	italiana	NA	Sì	Terzo	Professioni Sanitarie			Sì, raramente	No		No	Non ho effettuato la vaccinazione	Non ha/hanno espresso un’opinione sulla vaccinazione	Scuola, Internet		Disaccordo Totale	Disaccordo Totale	Disaccordo Totale	Disaccordo Totale	In parte in disaccordo	In parte in disaccordo	In parte in disaccordo	Disaccordo Totale	Disaccordo Totale	Disaccordo Totale	Disaccordo Totale	Disaccordo Totale	Indifferente	Disaccordo Totale	Disaccordo Totale	In parte in disaccordo	In parte in disaccordo	Falso	Vero	Vero	Vero	Vero	Vero	Falso	Falso	Vero	Falso	Vero	Vero	Falso	Vero	Vero	Vero
22	Femmina	italiana	NA	No	Terzo	Professioni Sanitarie	Sì, regolarmente	No		Si, presso la mia Asl	<15	Si, una lettera	Ho effettuato la vaccinazione anti-HPV gratuitamente	Ha/Hanno consigliato la vaccinazione	Operatori del servizio vaccinale della ASL		Disaccordo Totale	Disaccordo Totale	Disaccordo Totale	Disaccordo Totale	Indifferente	Disaccordo Totale	Disaccordo Totale	Disaccordo Totale	In parte in disaccordo	Disaccordo Totale	Disaccordo Totale	In parte in disaccordo	Disaccordo Totale	In parte in disaccordo	In parte in disaccordo	Disaccordo Totale	Disaccordo Totale	Falso	Vero	Vero	Vero	Falso	Vero	Falso	Vero	Vero	Falso	Vero	Falso	Vero	Vero	Vero	Vero
22	Femmina	italiana	CL	No	Terzo	Professioni Sanitarie	Sì, regolarmente	Sì, regolarmente		Si, presso la mia Asl	<15	Si, una lettera	Ho effettuato la vaccinazione anti-HPV gratuitamente	Ha/Hanno consigliato la vaccinazione	Pediatra/medico di famiglia, Televisione/Radio, Operatori dei consultori, Ginecologo, Familiari/Amici, Scuola, Internet, Manifesti pubblicitari/volantini/giornali		Disaccordo Totale	Disaccordo Totale	Disaccordo Totale	Disaccordo Totale	Disaccordo Totale	Disaccordo Totale	Disaccordo Totale	Disaccordo Totale	Disaccordo Totale	Disaccordo Totale	Disaccordo Totale	Disaccordo Totale	Disaccordo Totale	Disaccordo Totale	Disaccordo Totale	Disaccordo Totale	Disaccordo Totale	Falso	Falso	Vero	Vero	Vero	Vero	Falso	Falso	Vero	Falso	Vero	Falso	Vero	Vero	Vero	Vero
22	Femmina	italiana	CE	Sì	Terzo	Professioni Sanitarie	No	No		Si, presso un'altra Asl	<15	Non so	Ho effettuato la vaccinazione anti-HPV gratuitamente	Ha/Hanno consigliato la vaccinazione	Familiari/Amici		Disaccordo Totale	Disaccordo Totale	Disaccordo Totale	Disaccordo Totale	In parte in disaccordo	Disaccordo Totale	Disaccordo Totale	Indifferente	Disaccordo Totale	Disaccordo Totale	Disaccordo Totale	Disaccordo Totale	Indifferente	Disaccordo Totale	Indifferente	Indifferente	Disaccordo Totale	Falso	Vero	Vero	Vero	Falso	Vero	Falso	Vero	Vero	Falso	Vero	Falso	Vero	Vero	Vero	Vero
22	Femmina	italiana	AV	No	Terzo	Professioni Sanitarie	Sì, regolarmente	Sì, raramente		Si, presso la mia Asl	<15	Si, una lettera	Ho effettuato la vaccinazione anti-HPV gratuitamente	Ha/Hanno consigliato la vaccinazione	Familiari/Amici		Disaccordo Totale	Disaccordo Totale	Disaccordo Totale	Disaccordo Totale	In parte in disaccordo	Disaccordo Totale	Disaccordo Totale	In parte in disaccordo	In parte in disaccordo	In parte in disaccordo	In parte in disaccordo	Disaccordo Totale	Disaccordo Totale	Disaccordo Totale	Disaccordo Totale	Disaccordo Totale	Disaccordo Totale	Falso	Vero	Vero	Vero	Vero	Falso	Falso	Falso	Vero	Falso	Vero	Vero	Vero	Vero	Vero	Vero
21	Femmina	italiana	NA	Ex fumatore	Terzo	Professioni Sanitarie	Sì, regolarmente	No		No		Si, una lettera	Non ho effettuato la vaccinazione	Ha/Hanno consigliato la vaccinazione	Pediatra/medico di famiglia, Ginecologo, Familiari/Amici		Disaccordo Totale	Disaccordo Totale	Disaccordo Totale	Disaccordo Totale	In parte in disaccordo	Disaccordo Totale	Disaccordo Totale	Disaccordo Totale	Disaccordo Totale	In parte in disaccordo	Disaccordo Totale	Disaccordo Totale	Disaccordo Totale	Disaccordo Totale	Disaccordo Totale	Disaccordo Totale	Disaccordo Totale	Falso	Vero	Vero	Vero	Vero	Vero	Falso	Falso	Vero	Falso	Vero	Vero	Vero	Vero	Vero	Vero
22	Femmina	italiana	NA		Terzo	Professioni Sanitarie	Sì, raramente	No		Si, presso la mia Asl	<15	Si, una telefonata	Ho effettuato la vaccinazione anti-HPV gratuitamente	Non abbiamo affrontato l’argomento	Televisione/Radio		Disaccordo Totale	Disaccordo Totale	Disaccordo Totale	Disaccordo Totale	Disaccordo Totale	Disaccordo Totale	Disaccordo Totale	Indifferente	Disaccordo Totale	Disaccordo Totale	Disaccordo Totale	Disaccordo Totale	Disaccordo Totale	Disaccordo Totale	Disaccordo Totale	Disaccordo Totale	Indifferente	Falso	Vero	Vero			Vero	Falso	Falso	Vero	Falso	Vero	Falso	Falso	Vero	Vero	Falso
22	Femmina	italiana	SA	No	Terzo	Professioni Sanitarie	Sì, regolarmente	Sì, regolarmente		Si, presso la mia Asl	<15	Si, una lettera	Ho effettuato la vaccinazione anti-HPV gratuitamente	Ha/Hanno consigliato la vaccinazione	Pediatra/medico di famiglia, Operatori del servizio vaccinale della ASL, Ginecologo, Familiari/Amici, Scuola, Internet		In parte in disaccordo	Indifferente	In parte in disaccordo	In parte in disaccordo	In parte in disaccordo	In parte in disaccordo	In parte in disaccordo	In parte in disaccordo	In parte in disaccordo	In parte in disaccordo	In parte in disaccordo	In parte in disaccordo	In parte d'accordo	In parte in disaccordo	In parte in disaccordo	In parte in disaccordo	In parte in disaccordo	Falso	Vero	Vero	Vero	Falso	Vero	Falso	Falso	Vero	Falso	Vero	Vero	Vero	Vero	Vero	Vero
23	Femmina	italiana	NA	No	Terzo	Professioni Sanitarie	No	No		Si, presso la mia Asl	15-19	Si, una telefonata	Ho effettuato la vaccinazione anti-HPV gratuitamente	Ha/Hanno consigliato la vaccinazione	Pediatra/medico di famiglia		Disaccordo Totale	Disaccordo Totale	Disaccordo Totale	Disaccordo Totale	Disaccordo Totale	Disaccordo Totale	Disaccordo Totale	Disaccordo Totale	Disaccordo Totale	Disaccordo Totale	Disaccordo Totale	Disaccordo Totale	Disaccordo Totale	Disaccordo Totale	Disaccordo Totale	Disaccordo Totale	Disaccordo Totale	Falso	Vero	Vero	Vero	Falso	Vero	Falso	Vero	Vero	Falso	Vero	Vero	Vero	Vero	Vero	Vero
22	Femmina	italiana	NA	No	Terzo	Professioni Sanitarie	Sì, regolarmente	Sì, regolarmente		Si, presso la mia Asl	<15	Si, una lettera	Ho effettuato la vaccinazione anti-HPV gratuitamente	Ha/Hanno consigliato la vaccinazione	Pediatra/medico di famiglia, Operatori del servizio vaccinale della ASL		Disaccordo Totale	Disaccordo Totale	Disaccordo Totale	Disaccordo Totale	Disaccordo Totale	Disaccordo Totale	Disaccordo Totale	Disaccordo Totale	Disaccordo Totale	Disaccordo Totale	Disaccordo Totale	Disaccordo Totale	Disaccordo Totale	Disaccordo Totale	Disaccordo Totale	Disaccordo Totale	Indifferente	Falso	Vero	Vero	Vero	Vero	Vero	Falso	Falso	Vero	Falso	Vero	Vero	Falso	Vero	Vero	Vero
19	Femmina	italiana	NA	No	Primo	Professioni Sanitarie	Sì, raramente	No		Si, presso la mia Asl		Non so	Non so se l'ho effettuata gratuitamente o a pagamento	Non abbiamo affrontato l’argomento	Non ho mai sentito parlare di HPV/vaccinazione anti-HPV prima		In parte in disaccordo	Disaccordo Totale	Disaccordo Totale	Disaccordo Totale	Disaccordo Totale	Disaccordo Totale	Disaccordo Totale	Indifferente	Indifferente	Indifferente	Disaccordo Totale	Disaccordo Totale	Disaccordo Totale	Disaccordo Totale	In parte in disaccordo	Disaccordo Totale	Disaccordo Totale	Vero	Vero	Vero	Vero	Falso	Falso	Falso	Falso	Vero	Vero	Vero	Falso	Vero	Vero	Vero	Vero
19	Femmina	italiana	NA	No	Primo	Professioni Sanitarie	No	No				Non so					Disaccordo Totale	Disaccordo Totale	Disaccordo Totale	Disaccordo Totale	In parte in disaccordo	Disaccordo Totale		In parte d'accordo	Disaccordo Totale	Disaccordo Totale	Disaccordo Totale	Disaccordo Totale	Disaccordo Totale	Disaccordo Totale	In parte in disaccordo	In parte in disaccordo	In parte in disaccordo	Falso	Vero	Vero	Vero	Falso	Vero	Vero	Falso	Vero	Vero	Vero	Falso	Vero	Vero	Falso	Falso
20	Femmina	italiana	CE	Sì	Primo	Professioni Sanitarie	No	No		No		No	Non ho effettuato la vaccinazione	Non abbiamo affrontato l’argomento	Internet		Disaccordo Totale	Disaccordo Totale	Disaccordo Totale	Disaccordo Totale	Indifferente	Disaccordo Totale	Disaccordo Totale	In parte in disaccordo	Disaccordo Totale	Disaccordo Totale	In parte in disaccordo	Disaccordo Totale	Disaccordo Totale	Disaccordo Totale	Disaccordo Totale	Disaccordo Totale	Disaccordo Totale	Falso	Vero	Vero	Vero	Vero	Vero	Falso	Falso	Vero	Falso	Vero	Falso	Falso	Vero	Vero	Vero
19	Maschio	italiana	NA		Primo	Professioni Sanitarie			No	No		No	Non ho effettuato la vaccinazione	Non ha/hanno espresso un’opinione sulla vaccinazione			Disaccordo Totale	Disaccordo Totale	Disaccordo Totale	In parte in disaccordo	Indifferente	D'accordo	Disaccordo Totale	Disaccordo Totale	Disaccordo Totale	Disaccordo Totale	Disaccordo Totale	In parte in disaccordo	Disaccordo Totale	Disaccordo Totale	Disaccordo Totale	Disaccordo Totale	Disaccordo Totale	Falso	Vero	Vero	Falso	Vero	Vero	Falso	Falso	Vero	Vero	Vero	Vero	Falso	Vero	Vero	Falso
[truncated: 46 more columns]
